# Supplementary material for: Uptake and perceptions of voluntary medical male circumcision among HIV-negative men in serodiscordant relationships in Zambia (2012–2015)
Source: PLoS One. 2024 Nov 8;19(11):e0309295. doi: 10.1371/journal.pone.0309295 (PMC11548723; doi:10.1371/journal.pone.0309295)
Supplement: S1 Dataset — (XLSX) [file pone.0309295.s001.xlsx]

## Sheet: Sheet1
STUDY	SITE	OLID	FGNUM	TESTSITE	CVCTID	Visit Mon 0 date	Follow up visit date	Days between mon 0 and FFU	months	EDAY	EMONTH	EYEAR	ENROLLCOUNSELOR	ENROLLNURSE	QCIDENT	SEX	SERO	SEROSEX	ENROLL	0NENROLL	MOBILENUM	ALLSTATUS	ENROLLCOMMENTS	DATAENT	ENTRYDATE	EVISMONTH	OLDBenr	HTID	COMBID	PATH	COUPLETYPE	CONTROLCASE	QC2	SCOM2	ADMINDATE	VISITMONTH	YOB	AGE	RELIGION	EDUC	MARITAL	OCCUP	TRIBECIRC	TRIBE	MMCBEN	BENHYG	BENREDHIV	BENREDSTI	BENREDCNC
A4OL	Z	.			.		2012-11-13			13	Nov	2012		MMS	CQD	M	0		1		.			HH	170V2012:00:00:00	.	ZM	1645	ZM1645						130V2012:00:00:00	.	1961	51	1	1	3		0	Other	1	1	2	1	1
A4OL	Z	.			.		2012-11-13			13	Nov	2012		LMB	CQD	M	0		1		.			HH	170V2012:00:00:00	.	ZM	1828	ZM1828						130V2012:00:00:00	.	1973	39	1	2	3	2	0	Other	1	1	1	1	3
A4OL	Z	.			.		2012-08-24			24	AUG	2012		RAN		M	0		1		.				.	.	ZM	1987	ZM1987						24AUG2012:00:00:00	.	1972	40	1	1	3	4	0	Other	1	1	1	1	3
A4OL	Z	.			.		2012-11-30			30	Nov	2012		MMS	CQD	M	0		1		.			HH	13DEC2012:00:00:00	.	ZM	2252	ZM2252						200V2012:00:00:00	.	1969	44	1	2	3	4	0	Other	1	2	1	1	1
A4OL	Z	.			.		2012-11-13			13	Nov	2012		LMB	CQD	M	0		1		.			HH	170V2012:00:00:00	.	ZM	2870	ZM2870						130V2012:00:00:00	.	1969	43	1	2	3	3	0	Tumbuka	1	1	1	1	2
A4OL	Z	.			.		2012-08-18			18	AUG	2012		DWK		M	0		1		.				.	.	ZM	2997	ZM2997						18AUG2012:00:00:00	.	1978	34	3	1	4	3	0	Bemba	1	2	1	1	3
A4OL	Z	.			.		2012-11-13			13	Nov	2012		RAN	DWK	M	0		1		.			HH	27MAR2014:00:00:00	.	ZM	3117	ZM3117						130V2012:00:00:00	.	1977	35	1	2	3	3	0	Tumbuka	1	2	2	1	3
A4OL	Z	.			.		2012-11-23			23	Nov	2012		HPS	CQD	M	0		1		.			OK	230V2012:00:00:00	.	ZM	3324	ZM3324						230V2012:00:00:00	.	1974	39	1	1	3	4	0	Tumbuka	1	1	2	1	3
A4OL	Z	.			.		2012-11-23			23	Nov	2012		DWK	EKD	M	0		1		.			OK	230V2012:00:00:00	.	ZM	3476	ZM3476						230V2012:00:00:00	.	1973	40	3	2	3	4	0	Other	1	2	1	1	2
A4OL	Z	.			.		2012-11-23			23	Nov	2012		HPS	CQD	M	0		1		.			OK	230V2012:00:00:00	.	ZM	3489	ZM3489						230V2012:00:00:00	.	1980	33	1	2	3	6	0	Other	1	1	1	1	3
A4OL	K	24		BCM	1516	2013-03-09	2013-06-02	85	3.03571	2	JUN	2013		DKK	MUB	M	0		1		.		QUESTION 11-12C AND 15 ARE UNANSWERED	NCC	07AUG2013:00:00:00	.	CB	.	BCM1516				HNK		02JUN2013:00:00:00	.	1991	22	2	2	2	4	0	Bemba	1	3	1	1	3
A4OL	K	21		BCM	1641	2013-04-21	2013-06-01	41	1.46429	1	JUN	2013		GMM	MUB	M	0		1		.		QUESTION 12a,12b and 15 UNANSWERED	NCC	07AUG2013:00:00:00	.	CB	.	BCM1641				HNK		01JUN2013:00:00:00	.	1987	26	3	1	3	2	0	Tonga	1	1	1	1	2
A4OL	K	20		BCM	1674	2013-05-04	2013-06-01	28	1	1	JUN	2013		MSS	MUB	M	0		1		.			NCC	07AUG2013:00:00:00	.	CB	.	BCM1674				HNK		01JUN2013:00:00:00	.	1984	29	3	2	2	3	0	Other	0	3	3	3	3
A4OL	K	101		BCM	2011	2013-09-01	2013-10-05	34	1.21429	5	OCT	2013		GMM	MUB	M	0		1		.		INCORRECT CONSENT	NCC	06DEC2013:00:00:00	.	CB	.	BCM2011						05OCT2013:00:00:00	.	1987	26	1	3	2	4	0	Bemba	1	1	1	1	3
A4OL	K	25		BLG	2105	2013-04-27	2013-06-02	36	1.28571	2	JUN	2013		PMC	MUB	M	0		1		.		QUESTION 12C UNANSWERED	NCC	08AUG2013:00:00:00	.	CB	.	BLG2105				HNK		02JUN2013:00:00:00	.	1987	26	3	2	3	2	0	Other	1	1	1	1	3
A4OL	L	75		BLG	2383		2013-09-08			8	SEP	2013		GMK	MUB	M	0		1		.			NCC	27SEP2013:00:00:00	.	CB	.	BLG2383				HNK		08SEP2013:00:00:00	.	1983	30	3	2	3	4	0	Bemba	1	2	3	1	3
A4OL	K	200		BLG	3787	2015-03-29	2015-05-03	35	1.25	3	MAY	2015	MCC		CHA	M			1		.			TSN	09MAY2015:00:00:00	.	CB	.	BLG3787						03MAY2015:00:00:00	.	.	.					0			3	3	3	3
A4OL	Z	.		CHA	130	2009-05-30	2012-11-14	1264	45.1429	14	Nov	2012		MMS	CQD	M	0		1		.			HH	170V2012:00:00:00	.	ZM	3649	CHA130						140V2012:00:00:00	.	1984	28	1	2	3	4	0	Tumbuka	1	1	1	1	1
A4OL	Z	.		CHA	4164	2010-09-14	2014-06-29	1384	49.4286	29	JUN	2014		TDK	TDS	M	0		1		.		ONLY MALE COMPLETED QUESTIONAIRE	HH	16JUL2014:00:00:00	.	ZM	.	CHA4164						29JUN2014:00:00:00	42	1962	52	1	2	3	2	0	Other	1	1	1	1	3
A4OL	Z	.		CHA	689	2010-05-23	2012-08-15	815	29.1071	15	AUG	2012		LMB		M	0		1		.				.	.	ZM	4074	CHA689						15AUG2012:00:00:00	27	1987	25	3	2	3	6	0	Other	1	1	1	1	3
A4OL	Z	.		CHD	1081	2013-07-07	2013-08-10	34	1.21429	10	AUG	2013		BNM	KYW	M	0		1		.		CO-ENROLLED IN A1OL	HH	15AUG2013:00:00:00	.	ZM	.	CHD1081						10AUG2013:00:00:00	1	1976	37	3	2	3	5	0	Other	1	1	1	1	3
A4OL	Z	.		CHD	1086	2013-07-13	2013-08-10	28	1	10	AUG	2013		BNM	KYW	M	0		1		.		CO-ENROLLED IN A1OL	HH	15AUG2013:00:00:00	.	ZM	.	CHD1086						10AUG2013:00:00:00	1	1970	43	3	2	3	4	0	Bemba	1	3	1	1	3
A4OL	Z	.		CHD	1112	2013-08-18	2014-07-27	343	12.25	27	JUL	2014		BNM	YTH	M	0		1		.			HH	12AUG2014:00:00:00	.	ZM	.	CHD1112						27JUL2014:00:00:00	9	1985	29	1	2	3	5	0		1	3	2	2	2
A4OL	Z	.		CHD	1352	2014-03-30	2015-02-01	308	11	1	FEB	2015		EZM	AML	M	0		1		.		F	MK	19FEB2015:00:00:00	.	ZM	.	CHD1352						01FEB2015:00:00:00	1	1980	35	1	2	3	4	0	Other	1	1	1	2	1
A4OL	Z	.		CHD	1489	2014-09-20	2014-11-22	63	2.25	22	Nov	2014		EZM	EZM	M	0		1		.		F	OK	12DEC2014:00:00:00	.	ZM	.	CHD1489						220V2014:00:00:00	3	1993	21	1	1	3	3	1	Bemba	1	2	1	1	1
A4OL	Z	.		CHD	1513	2014-10-05	2014-11-09	35	1.25	9	Nov	2014		EMZ	AML	M	0		1		.		F	HH	130V2014:00:00:00	.	ZM	.	CHD1513						090V2014:00:00:00	1	1984	30	1	1	3	6	1	Lozi	1	1	1	1	1
A4OL	Z	.		CHD	1531	2014-11-01	2014-12-13	42	1.5	13	DEC	2014		BNM	YTH	M	0		1		.		M	HH	09JAN2015:00:00:00	.	ZM	.	CHD1531						13DEC2014:00:00:00	1	1984	30	1	2	3	5	0	Other	1	1	1	1	3
A4OL	Z	.		CHD	1543	2014-11-15	2014-12-14	29	1.03571	14	DEC	2014		BNM	KJF	M	0		1		.		M	HH	09JAN2015:00:00:00	.	ZM	.	CHD1543						14DEC2014:00:00:00	1	1988	26	1	2	3	5	1	Lozi	1	3	1	3	3
A4OL	Z	.		CHD	1557	2014-11-30	2014-12-28	28	1	28	DEC	2014		BNM	BNM	M	0		1	7	.		F QUESTIONNAIRE USED	MK	09APR2015:00:00:00	.	ZM	.	CHD1557						28DEC2014:00:00:00	1	1986	28	1	1	3		0		1	3	3	1	3
A4OL	Z	.		CHD	1602	2015-02-08	2015-03-22	42	1.5	22	MAR	2015		EZM	EZM	M	0		1		.		F	MK	09APR2015:00:00:00	.	ZM	.	CHD1602						22MAR2015:00:00:00	1	1967	48	1	1	3	5	0		1	2	1	1	3
A4OL	Z	.		CHD	1634	2015-04-12	2015-05-10	28	1	10	MAY	2015		EMZ		M	0		1		.		F	TA	09AUG2016:00:00:00	.	ZM	.	CHD1634						01MAY2015:00:00:00	1	1985	30	1	2	3	5	0	Other	1	2	1	1	3
A4OL	Z	.		CHE	794	2009-10-18	2012-11-14	1123	40.1071	14	Nov	2012		LMB	CQD	M	0		1		.			HH	170V2012:00:00:00	.	ZM	3797	CHE794						140V2012:00:00:00	.	1972	40	1	1	3	3	0	Bemba	1	1	1	1	3
A4OL	Z	.		CHE	850	2009-12-13	2012-11-15	1068	38.1429	15	Nov	2012		LMB	CQD	M	0		1		.			HH	170V2012:00:00:00	.	ZM	3880	CHE850						150V2012:00:00:00	.	1986	26	1	1	3	3	0	Tumbuka	1	1	1	1	2
A4OL	Z	.		CHI	1255	2009-10-18	2012-11-14	1123	40.1071	14	Nov	2012		LMB	CQD	M			1		.			HH	170V2012:00:00:00	.	ZM	3794	CHI1255						140V2012:00:00:00	.	1978	34	1	2	3	3	0	Bemba	1	1	1	1	3
A4OL	Z	.		CHI	1353	2009-12-20	2012-08-08	962	34.3571	8	AUG	2012		MMS		M			1		.		PILOT		.	.	ZM	3890	CHI1353						08AUG2012:00:00:00	.	1974	38	1	3	3	3	0	Other	1	1	1	1	3
A4OL	Z	.		CHI	1687	2010-05-09	2012-08-22	836	29.8571	22	AUG	2012		RAN		M			1		.				.	.	ZM	4055	CHI1687						22AUG2012:00:00:00	.	1975	37	3	2	3	3	0	Other	1	1	1	1	3
A4OL	Z	.		CHI	1795	2010-06-20	2012-08-17	789	28.1786	17	AUG	2012		LMB		M			1		.				.	.	ZM	4101	CHI1795						17AUG2012:00:00:00	.	1977	35	3	1	3	4	0	Other	1	1	1	1	3
A4OL	Z	.		CHI	1816	2010-06-27	2012-08-21	786	28.0714	21	AUG	2012		RAN		M			1		.				.	.	ZM	4111	CHI1816						21AUG2012:00:00:00	.	1976	36	0	1	3	3	0	Other	1	1	3	3	3
A4OL	Z	.		CHI	1828	2010-07-03	2012-10-09	829	29.6071	9	OCT	2012		RAN		M			1		.				.	.	ZM	4118	CHI1828						09OCT2012:00:00:00	.	1960	52	1	2	3	6	0	Bemba	1	2	1	1	3
A4OL	Z	.		CHI	1869	2010-07-25	2012-09-01	769	27.4643	1	SEP	2012		DWK		M			1		.				.	.	ZM	4136	CHI1869						01SEP2012:00:00:00	.	1977	35	3	1	3	4	0	Bemba	1	2	1	1	3
A4OL	Z	.		CHI	1949	2010-09-18	2012-08-28	710	25.3571	28	AUG	2012		MMS		M			1		.				.	.	ZM	4163	CHI1949						28AUG2012:00:00:00	.	1966	46	1	2	3	6	0	Other	1	3	1	2	3
A4OL	Z	.		CHI	2060	2010-11-20	2012-08-22	641	22.8929	22	AUG	2012		MMS		M			1		.				.	.	ZM	4200	CHI2060						22AUG2012:00:00:00	.	1982	30	1	2	3	5	0	Other	1	1	2	1	3
A4OL	Z	.		CHI	2350	2011-06-26	2014-06-22	1092	39	22	JUN	2014		WLL	TDS	M	0		1		.		F	HH	16JUL2014:00:00:00	.	ZM	.	CHI2350						22JUN2014:00:00:00	18	1978	36	1	3	3	5	0		1	1	1	1	1
A4OL	Z	.		CHI	89	2008-04-20	2012-11-13	1668	59.5714	13	Nov	2012		MMS	CQD	M	0		1		.			HH	.	.	ZM	3265	CHI89						130V2012:00:00:00	.	1975	37	1	1	3	4	0	Bemba	1	1	1	1	1
A4OL	N	10		CHP	456	2010-08-07	2013-04-20	987	35.25	20	APR	2013		MGM	MUB	M	0		1		.		HTID 6035	NCC	18MAY2013:00:00:00	.	CB	6035	CHP456				KYW		20APR2013:00:00:00	.	1974	39	1	2	3	4	0	Bemba	1	2	1	1	2
A4OL	N	2		CHP	482	2010-08-21	2012-10-25	796	28.4286	25	OCT	2012		MGM	CKW	M	0	M	1		.		HTID 6041, Referred to CHP Clinic MMC	CKW	220V2012:00:00:00	.	CB	6041	CHP482				KAP		25OCT2012:00:00:00	.	1972	40	1	3	3	2	0	Other	1	1	3	3	3
A4OL	L	67		CHS	916	2013-06-23	2013-08-17	55	1.96429	17	AUG	2013		HNS	MUB	M	0		1		.			NCC	27SEP2013:00:00:00	.	CB	.	CHS916				HNK		17AUG2013:00:00:00	.	1972	41	1	2	3	5	0	Other	1	1	1	1	2
A4OL	N	193		CMA	741	2015-03-28	2015-04-26	29	1.03571	26	APR	2015	GNP		TOA	M			1		.			RCK	29APR2015:00:00:00	.	CB	.	CMA741						26APR2015:00:00:00	1	1985	30	1	3	3	2	0		1	1	1	1	3
A4OL	N	214		CMA	764	2015-04-15	2015-05-24	39	1.39286	24	MAY	2015	GNP			M			1		.			TSN	29MAY2015:00:00:00	.	CB	.	CMA764						24MAY2015:00:00:00	1	1980	35	1	2	3	6	1	Other	1	1	1	1	3
A4OL	N	.		CMA	800	2015-05-15	2015-06-27	43	1.53571	27	JUN	2015	GNP		RCK	M			1		.			RCK	10JUL2015:00:00:00	.	CB	.	CMA800						27JUN2015:00:00:00	1	1988	27	1	2	3	4	0		1	1	2	2	3
A4OL	Z	.		CSK	5933	2014-10-26	2014-11-16	21	0.75	16	Nov	2014		LCH	LCH	M	0		1		.		F	OK	12DEC2014:00:00:00	.	ZM	.	CSK5933						160V2014:00:00:00	1	1981	33	1	1	3	1	0	Tonga	1	1	1	1	1
A4OL	C	85		CWM	1476	2013-04-14	2013-10-05	174	6.21429	5	OCT	2013		CMK	MUB	M	0		1		.			NCC	09OCT2013:00:00:00	.	CB	.	CWM1476				LJK		05OCT2013:00:00:00	6	1986	27	1	2		4	0	Other	1	1	2	1	1
A4OL	C	143		CWM	1777	2013-07-21	2014-11-02	469	16.75	2	Nov	2014		LKB		M			1		.		female client	RCK	140V2014:00:00:00	.	CB	.	CWM1777						020V2014:00:00:00	15	1985	29	1	2	1	5	0		1	1	1	1	1
A4OL	C	148		CWM	2370	2014-05-11	2014-12-06	209	7.46429	6	DEC	2014				M			1		.		FEMALE	RCK	12DEC2014:00:00:00	.	CB	.	CWM2370						06DEC2014:00:00:00	6	1989	25	1	2	1	4	1	Kaonde	1	1	1	1	1
A4OL	N	113		CWM	2380		2014-07-05			5	JUL	2014		LKB		M	0		1		.			RCK	01AUG2014:00:00:00	.	CB	.	CWM2380						05JUL2014:00:00:00	3	1970	44	1	2	3	4	0	NAMWANGA	1	3	1	3	3
A4OL	C	116		CWM	2437	2014-06-22	2014-07-06	14	0.5	6	JUL	2014		LKB		M			1		.			RCK	01AUG2014:00:00:00	.	CB	.	CWM2437						06JUL2014:00:00:00	1	1973	41	1	2	3	4	1	Lunda	1	3	1	3	3
A4OL	C	127		CWM	2523	2014-08-16	2014-09-06	21	0.75	6	SEP	2014		LKB		M	0		1		.		FEMALE	RCK	19SEP2014:00:00:00	.	CB	.	CWM2523						06SEP2014:00:00:00	1	1994	20	1	2	1	5	0		1	1	1	1	1
A4OL	C	128		CWM	2529	2014-08-17	2014-09-07	21	0.75	7	SEP	2014		LKB		M	0		1		.		FEMALE	RCK	19SEP2014:00:00:00	.	CB	.	CWM2529						07SEP2014:00:00:00	1	1984	30	1	2	1	4	0		1	1	1	1	1
A4OL	C	175		CWM	2717	2014-11-30	2015-03-07	97	3.46429	7	MAR	2015		LKB		M			1		.			TSN	07APR2015:00:00:00	.	CB	.	CWM2717						07MAR2015:00:00:00	3	1977	38	1	2	1	1	0		1	1	1	1	1
A4OL	C	176		CWM	2762	2015-01-18	2015-03-15	56	2	15	MAR	2015		LKB		M			1		.			TSN	07APR2015:00:00:00	.	CB	.	CWM2762						15MAR2015:00:00:00	1	1984	31	1	2	1	4	0		1	1	1	1	1
A4OL	C	169		CWM	2800	2015-02-07	2015-03-07	28	1	7	MAR	2015		OKN		M			1		.			TSN	07APR2015:00:00:00	.	CB	.	CWM2800						07MAR2015:00:00:00	1	1990	25	1	2	1	4	1	Chokwe	1	1	1	1	1
A4OL	C	181		CWM	2812	2015-02-08	2015-03-15	35	1.25	15	MAR	2015		LKB	TOA	M			1		.			TSN	07APR2015:00:00:00	.	CB	.	CWM2812						15MAR2015:00:00:00	1	1976	39	1	2	1	3	1	Lunda	1	1	1	1	1
A4OL	C	180		CWM	2814	2015-02-14	2015-03-08	22	0.785714	8	MAR	2015		LKB	TOA	M			1		.			TSN	07APR2015:00:00:00	.	CB	.	CWM2814						08MAR2015:00:00:00	1	1964	51	1	2	1	5	0		1	1	1	1	1
A4OL	C	179		CWM	2834	2015-02-21	2015-03-14	21	0.75	14	MAR	2015		LKB		M			1		.			TSN	07APR2015:00:00:00	.	CB	.	CWM2834						14MAR2015:00:00:00	1	1974	41	1	2	1	4	0		1	1	1	1	1
A4OL	C	184		CWM	2941	2015-03-28	2015-04-11	14	0.5	11	APR	2015	LKB		TOA	M			1		.			RCK	29APR2015:00:00:00	.	CB	.	CWM2941						11APR2015:00:00:00	1	1930	85	1	1	1	5	0		1	1	1	1	1
A4OL	C	.		CWM	3012	2015-04-19	2015-05-03	14	0.5	3	MAY	2015			RCK	M			1		.			TSN	23JUN2015:00:00:00	.	CB	.	CWM3012						03MAY2015:00:00:00	1	1952	63	1	1	3	5	1	Other	1	1	1	1	1
A4OL	C	60		CWP	1069	2013-04-13	2013-08-04	113	4.03571	4	AUG	2013		MCC	MUB	M	0		1		.			NCC	10AUG2013:00:00:00	.	CB	.	CWP1069				HNK		04AUG2013:00:00:00	3	1972	41	3	2	3	4	0	Bemba	1	1	2	1	2
A4OL	C	68		CWP	1104	2013-05-19	2013-09-08	112	4	8	SEP	2013		AML	MUB	M	0		1		.			NCC	27SEP2013:00:00:00	.	CB	.	CWP1104				HNK		08SEP2013:00:00:00	3	1977	36	1	2	3	4	0	Bemba	1	1	1	1	2
A4OL	C	50		CWP	1115	2013-06-11	2013-07-07	26	0.928571	7	JUL	2013		AML	MUB	M	0		1		.			NCC	10AUG2013:00:00:00	.	CB	.	CWP1115				LJK		07JUL2013:00:00:00	1	1976	37		1	3	5	0	Other	1	1	2	1	3
A4OL	C	48		CWP	1128	2013-06-22	2013-07-06	14	0.5	6	JUL	2013		AML	MUB	M	0		1		.			NCC	10AUG2013:00:00:00	.	CB	.	CWP1128				LJK		06JUL2013:00:00:00	1	1980	33	3	2	2	4	0	Bemba	1	1	1	1	3
A4OL	C	55		CWP	1138	2013-06-29	2013-08-03	35	1.25	3	AUG	2013		AML	MUB	M	0		1		.			NCC	10AUG2013:00:00:00	.	CB	.	CWP1138				HNK		03AUG2013:00:00:00	3	1990	23	1	2	2	3	0	Bemba	1	1	2	2	2
A4OL	C	69		CWP	1212	2013-08-18	2013-09-07	20	0.714286	7	SEP	2013		AML	MUB	M	0		1		.			NCC	27SEP2013:00:00:00	.	CB	.	CWP1212				HNK		07SEP2013:00:00:00	.	1964	49	1	1	3	4	1	Luvale	1	1	2	2	3
A4OL	C	87		CWP	1238	2013-09-14	2013-10-05	21	0.75	5	OCT	2013		AML	MUB	M	0		1		.			NCC	09OCT2013:00:00:00	.	CB	.	CWP1238				LJK		05OCT2013:00:00:00	.	1979	34		2	3	4	1	Kaonde	1	2	1	1	2
A4OL	C	89		CWP	1241	2013-09-15	2013-10-05	20	0.714286	5	OCT	2013		AML	MUB	M	0		1		.			NCC	09OCT2013:00:00:00	.	CB	.	CWP1241				LJK		05OCT2013:00:00:00	.	1985	28	3	2	3	3	0	Bemba	1	1	1	1	2
A4OL	C	104		CWP	1270	2013-10-19	2013-12-01	43	1.53571	1	DEC	2013		AML	MUB	M	0		1		.		ENROLLED IN ARISE	NCC	06DEC2013:00:00:00	.	CB	.	CWP1270						01DEC2013:00:00:00	.	1972	41	1	3	3	4	1	Lunda	1	1	1	1	2
A4OL	N	205		CWP	1597		2014-07-06			6	JUL	2014	MCC		RCK	M			1		.			TSN	29MAY2015:00:00:00	.	CB	.	CWP1597						06JUL2014:00:00:00	1	1953	61	1	2	3	1	0		1	1	1	1	2
A4OL	C	103		CWP	1648	2014-07-05	2014-08-03	29	1.03571	3	AUG	2014		MCC		M		F	1		.		FEMALE	RCK	26AUG2014:00:00:00	.	CB	.	CWP1648						03AUG2014:00:00:00	1	1971	43	1	1	3	4	0		1	1	1	1	2
A4OL	C	161		CWP	1900	2014-11-22	2015-01-11	50	1.78571	11	JAN	2015		MCC		M			1		.		CONSENTED	RCK	11APR2015:00:00:00	.	CB	.	CWP1900						11JAN2015:00:00:00	1	1984	31	1	2	3	4	0		1	1	1	1	1
A4OL	C	163		CWP	1990	2015-01-11	2015-02-07	27	0.964286	7	FEB	2015		DMM		M			1		.			RCK	29APR2015:00:00:00	.	CB	.	CWP1990						07FEB2015:00:00:00	1	1978	37	1	2	3	3	0		0	2	2	2	3
A4OL	C	170		CWP	2049	2015-02-14	2015-03-03	17	0.607143	3	MAR	2015		MCC		M			1		.			TSN	07APR2015:00:00:00	.	CB	.	CWP2049						03MAR2015:00:00:00	1	1994	21	1	2	3	5				3	3	3	3
A4OL	C	199		CWP	2076	2015-03-08	2015-05-03	56	2	3	MAY	2015	MCC		CHA	M			1		.			TSN	09MAY2015:00:00:00	.	CB	.	CWP2076						03MAY2015:00:00:00	1	1988	27	1	2	3	6	0		1	1	1	1	2
A4OL	C	188		CWP	2093	2015-03-07	2015-04-11	35	1.25	11	APR	2015	MCC			M			1		.			RCK	29APR2015:00:00:00	.	CB	.	CWP2093						11APR2015:00:00:00	1	1964	51	1	2	3	4	0		1	1	1	1	2
A4OL	C	203		CWP	2118	2015-03-21	2015-05-02	42	1.5	2	MAY	2015	MCC		CHA	M			1		.		PENDING CONSENT	TSN	09MAY2015:00:00:00	.	CB	.	CWP2118						02MAY2015:00:00:00	1	1983	32	1	2	3	4	0		1	1	1	1	2
A4OL	N	.		CWP	248		2015-06-06			6	JUN	2015	AML			M			1		.			TSN	23JUN2015:00:00:00	.	CB	.	CWP248						06JUN2015:00:00:00	33	1983	32	1	2	3	5	0		1	2	2	1	3
A4OL	C	70		CWP	825	2013-01-11	2013-09-07	239	8.53571	7	SEP	2013		AML	MUB	M	0		1		.			NCC	27SEP2013:00:00:00	.	CB	.	CWP825				HNK		07SEP2013:00:00:00	9	1976	37	1	1	3	3	0	Other	1	2	2	1	3
A4OL	C	59		CWP	938	2013-02-09	2013-08-04	176	6.28571	4	AUG	2013		AML	MUB	M	0		1		.			NCC	10AUG2013:00:00:00	.	CB	.	CWP938				HNK		04AUG2013:00:00:00	6	1973	40	1	2	3	4	0	Bemba	1	1	3	1	3
A4OL	C	49		CWP	983	2013-02-19	2013-07-07	138	4.92857	7	JUL	2013		AML	MUB	M	0		1		.			NCC	10AUG2013:00:00:00	.	CB	.	CWP983				LJK		07JUL2013:00:00:00	3	1975	38	1	1	4	4	1	Lunda	1	1	1	1	1
A4OL	C	88		CWP	990	2013-02-23	2013-10-05	224	8	5	OCT	2013		AML	MUB	M	0		1		.			NCC	09OCT2013:00:00:00	.	CB	.	CWP990				LJK		05OCT2013:00:00:00	6	1982	31	3	2	3	4	0	Bemba		2	1	1	3
A4OL	Z	.		CXX	639	2008-07-27	2012-11-16	1573	56.1786	16	Nov	2012		RAN	CQD	M	0		1		.			HH	170V2012:00:00:00	.	ZM	3381	CXX639						160V2012:00:00:00	.	1977	35	1	2	3	6	0	Namwanga	1	2	1	1	3
A4OL	L	100		FSG	1012	2013-07-07	2013-11-03	119	4.25	3	Nov	2013		AGG	MUB	M	0		1		.			NCC	150V2013:00:00:00	.	CB	.	FSG1012				LJK		030V2013:00:00:00	.	1957	56	1	2	3	1	0	Other	1	1	1	1	2
A4OL	L	110		FSG	1355	2014-06-08	2014-07-05	27	0.964286	5	JUL	2014		DOR		M	0		1		.			RCK	01AUG2014:00:00:00	.	CB	.	FSG1355						05JUL2014:00:00:00	1	1974	40	1	1	3	5	0		1	1	1	1	2
A4OL	L	131		FSG	1374	2014-07-19	2014-09-13	56	2	13	SEP	2014		DOR		M			1		.			RCK	18SEP2014:00:00:00	.	CB	.	FSG1374						13SEP2014:00:00:00	1	1975	39	1	2	4	1	0		1	1	1	1	3
A4OL	L	47		FSG	228	2012-06-23	2013-07-06	378	13.5	6	JUL	2013		FMC	MUB	M	0		1		.			NCC	10AUG2013:00:00:00	.	CB	.	FSG228				LJK		06JUL2013:00:00:00	.	1979	34	1	1	3	1	0	Bemba	1	1	1	1	1
A4OL	L	81		FSG	337	2012-07-15	2013-09-21	433	15.4643	21	SEP	2013		DOR	MUB	M	0		1		.			NCC	27SEP2013:00:00:00	.	CB	.	FSG337						21SEP2013:00:00:00	.	1981	32	1	1	3	4		Other	1	1	1	1	2
A4OL	L	162		FSG	436	2012-09-29	2015-02-08	862	30.7857	8	FEB	2015		DOR		M			1		.		CONSENTED	RCK	11APR2015:00:00:00	.	CB	.	FSG436						08FEB2015:00:00:00	28	1981	34	1	1	3	6	1	Lunda	1	1	1	1	3
A4OL	L	32		FSG	588	2013-03-02	2013-06-08	98	3.5	8	JUN	2013		FMC	MUB	M	0	M	1		.			NCC	08AUG2013:00:00:00	.	CB	.	FSG588						08JUN2013:00:00:00	.	1968	45	1	2	3	2	0	Bemba	1	2	2	1	2
A4OL	L	57		FSG	796	2013-04-21	2013-08-03	104	3.71429	3	AUG	2013		AGG	MUB	M	0		1		.			NCC	10AUG2013:00:00:00	.	CB	.	FSG796				HNK		03AUG2013:00:00:00	.	1958	55	1	2	3	2	0	Other	1	1	1	2	2
A4OL	Z	.		GEO	1100	2011-01-29	2014-08-16	1295	46.25	16	AUG	2014		WED	DWK	M	0		1		.		MALE ONLY	HH	26AUG2014:00:00:00	.	ZM	.	GEO1100						16AUG2014:00:00:00	30	1975	39	1	2	3	2	0	Other	1	1	1	1	2
A4OL	Z	.		GEO	1768	2012-02-08	2014-08-13	917	32.75	13	JUL	2014		WED	TDS	M	0		1		.		MALE AND FEMALE	HH	17JUL2014:00:00:00	.	ZM	.	GEO1768						13JUL2014:00:00:00	27	1972	42	1	2	3	2	0	Bemba	0	1	1	1	3
A4OL	Z	.		GEO	1889	2012-02-25	2013-07-20	511	18.25	20	JUL	2013		CZM	KYW	M	0		1		.			HH	20JUL2013:00:00:00	.	ZM	.	GEO1889						20JUL2013:00:00:00	18	1971	42		0	3	4	0	Other	1	3	3	3	3
A4OL	Z	.		GEO	2102	2012-05-19	2014-11-02	897	32.0357	2	Nov	2014		WED	WED	M	0		1		.		M	HH	080V2014:00:00:00	.	ZM	.	GEO2102						020V2014:00:00:00	30	1957	57	1	2	3	4	0		1	1	2	1	3
A4OL	Z	.		GEO	3126	2013-01-23	2014-07-19	542	19.3571	19	JUL	2014		CMZ	DWK	M	0		1		.		F	HH	01AUG2014:00:00:00	.	ZM	.	GEO3126						19JUL2014:00:00:00	18	1985	29	1	2	3	4	0	Other	1	1	1	3	1
A4OL	Z	.		GEO	3928	2013-04-27	2014-11-02	554	19.7857	2	Nov	2014		WED	DWK	M	0		1		.		F	HH	080V2014:00:00:00	.	ZM	.	GEO3928						020V2014:00:00:00	18	1966	48	1	1	3	4	0		1	1	1	1	3
A4OL	Z	.		GEO	3938	2013-04-28	2013-09-22	147	5.25	22	SEP	2013		WED	KYW	M	0		1		.		CO-ENROLLED IN A1OL	HH	03OCT2013:00:00:00	.	ZM	.	GEO3938						22SEP2013:00:00:00	3	1986	27	3	3	3	4	0	Bemba	1	2	1	1	3
A4OL	Z	.		GEO	4011	2013-05-06	2013-08-04	90	3.21429	4	AUG	2013		WED	KYW	M	0		1		.		CO-ENROLLED IN A1OL	HH	10AUG2013:00:00:00	.	ZM	.	GEO4011						04AUG2013:00:00:00	3	1979	34	1	2	3	3	0	Other	0	3	3	3	3
A4OL	Z	.		GEO	4013	2013-05-06	2014-07-06	426	15.2143	6	JUL	2014		WED	TDS	M	0		1		.		BOTH MALE AND FEMALE PARTNER COMPLETED QUESTIONAIRE	HH	16JUL2014:00:00:00	.	ZM	.	GEO4013						06JUL2014:00:00:00	12	1974	40	1	1	3	5	0	Other	0	3	3	3	3
A4OL	Z	.		GEO	4048	2013-05-12	2014-07-19	433	15.4643	19	JUL	2014		CMZ	DWK	M	0		1		.		F	HH	01AUG2014:00:00:00	.	ZM	.	GEO4048						19JUL2014:00:00:00	12	1988	26	2	2	3	5	1	Other	1	1	1	1	1
A4OL	Z	.		GEO	4081	2013-05-17	2013-09-22	128	4.57143	22	SEP	2013		WED	TDS	M	0		1		.		CO-ENROLLED IN A1OL. Consented previously. M completed aim 4 questionnaire on june 8 2014 and september 22 2013.	HH	16JUL2014:00:00:00	.	ZM	.	GEO4081						08JUL2014:00:00:00	12	1985	28	1	2	3	2	0	Lozi	1	1	1	1	3
A4OL	Z	.		GEO	4257	2013-06-09	2013-07-21	42	1.5	21	JUL	2013		WED	KYW	M	0		1		.			HH	21JUL2012:00:00:00	.	ZM	.	GEO4257						21JUL2013:00:00:00	1	1968	45	1	1	3	6	0	Other	1	1	1	1	3
A4OL	Z	.		GEO	4359	2013-06-24	2013-08-18	55	1.96429	18	AUG	2013		WED	KYW	M	0		1		.		CO-ENROLLED IN A1OL	HH	23AUG2013:00:00:00	.	ZM	.	GEO4359						18AUG2013:00:00:00	1	1977	36	3	1	3	4	0	Bemba	1	3	1	1	3
A4OL	Z	.		GEO	4418	2013-04-13	2013-12-08	239	8.53571	8	DEC	2013		MCC	KYW	M	0		1		.			HH	14DEC2013:00:00:00	.	ZM	.	GEO4418						08DEC2013:00:00:00	6	1978	35	1	2	3	3	0	Other	1	3	1	1	3
A4OL	Z	.		GEO	4423	2013-04-13	2014-07-05	448	16	5	JUL	2014		WED	TDS	M	0		1		.		BOTH MALE AND FEMALE PARTNER COMPLETED QUESTIONAIRE	HH	16JUL2014:00:00:00	.	ZM	.	GEO4423						05JUL2014:00:00:00	9	1976	38	1	2	3	4	0	Other	0	3	3	3	3
A4OL	Z	.		GEO	4433	2013-04-13	2013-08-03	112	4	3	AUG	2013		WED	KYW	M	0		1		.		CO-ENROLLED IN A1OL	HH	10AUG2013:00:00:00	.	ZM	.	GEO4433						03AUG2013:00:00:00	1	1983	30	1	2	3	4	0	Tonga	1	3	3	1	3
A4OL	Z	.		GEO	4458	2013-07-08	2013-08-17	40	1.42857	17	AUG	2013		WED	KYW	M	0		1		.		CO-ENROLLED IN A1OL	HH	23AUG2013:00:00:00	.	ZM	.	GEO4458						17AUG2013:00:00:00	1	1990	23	3	1	3	6	0	Tonga	1	2	1	1	3
A4OL	Z	.		GEO	4557	2013-07-21	2015-02-08	567	20.25	8	FEB	2015		WED	WED	M	0		1		.		F	HH	13FEB2015:00:00:00	.	ZM	.	GEO4557						08FEB2015:00:00:00	18	1978	37	1	1	3	5	0	Bemba	1	1	1	1	1
A4OL	Z	.		GEO	4673	2013-08-09	2014-06-21	316	11.2857	21	JUN	2014		MCC	TDS	M	0		1		.		F	HH	16JUL2014:00:00:00	.	ZM	.	GEO4673						21JUN2014:00:00:00	9	1977	37	1	2	3	6	0	Lozi	1	1	1	2	2
A4OL	Z	.		GEO	4744	2013-08-19	2013-09-21	33	1.17857	21	SEP	2013		WED	KYW	M	0		1		.		CO-ENROLLED IN A1OL	HH	03OCT2013:00:00:00	.	ZM	.	GEO4744						21SEP2013:00:00:00	1	1989	24	1	2	3	6	0	Other	1	1	1	3	3
A4OL	Z	.		GEO	4895	2013-09-09	2013-10-06	27	0.964286	6	OCT	2013		CMZ	KYW	M	0		1		.		CO-ENROLLED IN A1OL/ARISE	HH	090V2013:00:00:00	.	ZM	.	GEO4895						06OCT2013:00:00:00	1	1985	28	1	1	3	5	0	Bemba	1	2	1	2	2
A4OL	Z	.		GEO	4981	2013-09-22	2013-11-17	56	2	17	Nov	2013		GMM	KYW	M	0		1		.		Also A1OL12	HH	260V2013:00:00:00	.	ZM	.	GEO4981						170V2013:00:00:00	1	1977	36	1	1	4	3	0	Other	0	3	3	3	3
A4OL	Z	.		GEO	5160	2013-10-20	2013-11-17	28	1	17	Nov	2013		GMM	KYW	M	0		1		.		Also A1OL12 Month	HH	260V2013:00:00:00	.	ZM	.	GEO5160						170V2013:00:00:00	1	1976	37	1	2	3	4	0	Tumbuka	1	1	1	3	3
A4OL	Z	.		GEO	5341	2013-11-30	2014-06-22	204	7.28571	22	JUN	2014		WED	TDS	M	0		1		.		F	HH	16JUL2014:00:00:00	.	ZM	.	GEO5341						22JUN2014:00:00:00	6	1977	37	1	1	3	4	0	Lozi	1	3	3	1	3
A4OL	Z	.		GEO	5487	2014-02-01	2014-06-07	126	4.5	7	JUN	2014		WED	TDS	M	0		1		.		Also A1OL12	HH	16JUL2014:00:00:00	.	ZM	.	GEO5487						07JUN2014:00:00:00	3	1982	32	1	2	3	4	0	Bemba	1	1	1	1	3
A4OL	Z	.		GEO	5640	2014-04-06	2014-05-03	27	0.964286	3	MAY	2014		WED	WED	M	0		1		.			HH	13FEB2015:00:00:00	.	ZM	.	GEO5640						08FEB2015:00:00:00	9	1961	53	1	1	3	4	0	Bemba	1	1	1	1	3
A4OL	Z	.		GEO	5655	2014-04-19	2014-08-17	120	4.28571	17	AUG	2014		WED	MCC	M	0		1	7	.		MALE, GIVEN F QUESTIONNAIRE	MK	09APR2015:00:00:00	.	ZM	.	GEO5655						17AUG2014:00:00:00	3	1986	28	1	2	3		0		1	1	1	1	3
A4OL	Z	.		GEO	5656	2014-04-19	2014-08-16	119	4.25	16	AUG	2014		WED	DWK	M	0		1		.		FEMALE	HH	26AUG2014:00:00:00	.	ZM	.	GEO5656						16AUG2014:00:00:00	3	1979	35	1	1	3	5	0	Bemba	1	1	1	1	3
A4OL	Z	.		GEO	5663	2014-04-26	2014-06-07	42	1.5	7	JUN	2014		WED	TDS	M	0		1		.		F	HH	16JUL2014:00:00:00	.	ZM	.	GEO5663						07JUN2014:00:00:00	1	1964	50	1	1	3	6	0	Other	1	1	1	1	3
A4OL	Z	.		GEO	5692	2014-05-10	2014-06-07	28	1	7	JUN	2014		WED	TDS	M	0		1		.		MALE AND FEMALE	HH	16JUL2014:00:00:00	.	ZM	.	GEO5692						07JUN2014:00:00:00	1	1988	26	1	2	3	6	0	Bemba	1	2	2	1	3
A4OL	Z	.		GEO	5702	2014-05-11	2014-06-08	28	1	8	JUN	2014		WED	TDS	M	0		1		.		MALE AND FEMALE	HH	16JUL2014:00:00:00	.	ZM	.	GEO5702						08JUN2014:00:00:00	1	1956	58	1	2	3	4	1	Other		1	1	1	1
A4OL	Z	.		GEO	5733	2014-05-25	2014-06-22	28	1	22	JUN	2014		WED	TDS	M	0		1		.		F	HH	16JUL2014:00:00:00	.	ZM	.	GEO5733						22JUN2014:00:00:00	1	1980	34	1	2	3	4	0	Other	1	1	1	1	1
A4OL	Z	.		GEO	5735	2014-05-25	2014-06-22	28	1	22	JUN	2014		WED	TDS	M	0		1		.		MALE ANDE FEMALE	HH	16JUL2014:00:00:00	.	ZM	.	GEO5735						22JUN2014:00:00:00	1	1985	29	1	2	3	6	0		1	1	1	1	3
A4OL	Z	.		GEO	5756	2014-06-07	2014-07-05	28	1	5	JUL	2014		WED	TDS	M	0		1		.		BOTH MALE AND FEMALE PARTNER COMPLETED QUESTIONAIRE	HH	16JUL2014:00:00:00	.	ZM	.	GEO5756						05JUL2014:00:00:00	1	1965	49	1	2	3	6	0	Other	1	1	1	1	3
A4OL	Z	.		GEO	5832	2014-07-20	2014-08-17	28	1	17	AUG	2014		MCC	MCC	M	0		1	7	.		MALE, GIVEN F QUESTIONNAIRE	MK	09APR2015:00:00:00	.	ZM	.	GEO5832						17AUG2014:00:00:00	1	1986	28	1	2	3		1		1	2	1	1	3
A4OL	Z	.		GEO	5876	2014-08-03	2015-03-22	231	8.25	22	MAR	2015		CMZ	CMZ	M	0		1		.		F	MK	09APR2014:00:00:00	.	ZM	.	GEO5876						22MAR2015:00:00:00	6	1972	43	1	2	3	4	0	Other	1	3	3	1	3
A4OL	Z	.		GEO	5921	2014-08-24	2014-09-28	35	1.25	28	SEP	2014		WED	AML	M	0		1		.			HH	02OCT2014:00:00:00	.	ZM	.	GEO5921						28SEP2014:00:00:00	1	1986	28	1	1	3	3	0	Other	0	3	3	3	3
A4OL	Z	.		GEO	5943	2014-08-31	2014-10-05	35	1.25	5	OCT	2014		CMZ	AML	M	0		1		.			HH	15OCT2014:00:00:00	.	ZM	.	GEO5943						05OCT2014:00:00:00	1	1980	34	1	2	4	4	1	Lunda	1	3	1	1	3
A4OL	Z	.		GEO	5963	2014-09-07	2014-10-05	28	1	5	OCT	2014		WED	AML	M	0		1		.		BOTH M AND F	HH	15OCT2014:00:00:00	.	ZM	.	GEO5963						05OCT2014:00:00:00	1	1987	27	1	2	3	4	1	Other	1	1	1	1	3
A4OL	Z	.		GEO	5971	2014-09-14	2014-10-18	34	1.21429	18	OCT	2014		WED	DWK	M	0		1		.		F	HH	080V2014:00:00:00	.	ZM	.	GEO5971						18OCT2014:00:00:00	1	1960	54	1	2	3	5	0		1	1	1	1	3
A4OL	Z	.		GEO	5981	2014-09-27	2014-10-18	21	0.75	18	OCT	2014		WED	DWK	M	0		1		.		F	HH	080V2014:00:00:00	.	ZM	.	GEO5981						18OCT2014:00:00:00	1	1968	46	1	3	3	2	0		1	1	1	1	2
A4OL	Z	.		GEO	6001	2014-10-05	2014-11-02	28	1	2	Nov	2014		CMZ	DWK	M	0		1		.		F	HH	080V2014:00:00:00	.	ZM	.	GEO6001						020V2014:00:00:00	1	1963	51	1	2	3	3	0		1	3	3	2	3
A4OL	Z	.		GEO	6005	2014-10-05	2014-11-16	42	1.5	16	Nov	2014		CMZ	AML	M	0		1		.		F	HH	260V2014:00:00:00	.	ZM	.	GEO6005						160V2014:00:00:00	1	1988	26	1	2	3	4	0	Bemba	0	3	3	3	3
A4OL	Z	.		GEO	6041	2014-10-26	2014-11-16	21	0.75	16	Nov	2014		WED	AML	M	0		1		.		M. 0T READY TO SIGN CONSENT ON 160V. SIGNED ON 220V2014	HH	260V2014:00:00:00	.	ZM	.	GEO6041						160V2014:00:00:00	1	1981	33	1	1	1	6	0	Other	0	3	3	3	3
A4OL	Z	.		GEO	6070	2014-11-08	2014-12-07	29	1.03571	7	DEC	2014		WED	KJF	M	0		1		.		F	HH	09JAN2015:00:00:00	.	ZM	.	GEO6070						07DEC2014:00:00:00	1	1985	29	1	1	1	5	0	Bemba	1	1	1	1	1
A4OL	Z	.		GEO	6113	2014-11-22	2014-12-21	29	1.03571	21	DEC	2014		WED	AML	M	0		1		.		F	HH	30JAN2015:00:00:00	.	ZM	.	GEO6113						21DEC2014:00:00:00	1	1979	35	1	2	3	6	0	Bemba	1	1	1	1	3
A4OL	Z	.		GEO	6210	2014-12-28	2015-01-18	21	0.75	18	JAN	2015		WED	AML	M	0		1		.		M	HH	30JAN2015:00:00:00	.	ZM	.	GEO6210						18JAN2015:00:00:00	1	1978	37	1	1	3	5	0	Bemba	1	1	1	1	3
A4OL	Z	.		GEO	6270	2015-01-24	2015-02-21	28	1	21	FEB	2015		WED	MK	M	0		1		.		F	MK	21FEB2015:00:00:00	.	ZM	.	GEO6270						21FEB2015:00:00:00	1	1978	37	1	2	3	6	0	Other	1	3	1	1	1
A4OL	Z	.		GEO	6283	2015-02-01	2015-03-22	49	1.75	22	MAR	2015		CMZ	CMZ	M	0		1		.		F	MK	09APR2014:00:00:00	.	ZM	.	GEO6283						22MAR2015:00:00:00	1	1981	34	1	2	3	5	0	Other	1	1	1	1	1
A4OL	Z	.		GEO	6300	2015-02-07	2015-03-08	29	1.03571	8	MAR	2015		WED	WED	M	0		1	7	.		F	MK	13MAR2015:00:00:00	.	ZM	.	GEO6300						08MAR2015:00:00:00	1	1967	48	1	2	3	6	0		0	3	3	3	3
A4OL	Z	.		GEO	6305	2015-02-08	2015-03-07	27	0.964286	7	Mar	2015		WED	WED	M	0		1		.		F	MK	07MAR2015:00:00:00	.	ZM	.	GEO6305						07MAR2015:00:00:00	1	1974	41	1	1	3	5	0	Bemba	1	1	1	1	3
A4OL	Z	.		GEO	6335	2015-02-15	2015-03-22	35	1.25	22	MAR	2015		CMZ	CMZ	M	0		1		.		F	MK	09APR2015:00:00:00	.	ZM	.	GEO6335						22MAR2015:00:00:00	1	1976	39	1	3	3	1	1	Lozi	1	1	1	1	1
A4OL	Z	.		GEO	6346	2015-02-22	2015-03-22	28	1	22	MAR	2015		CMZ	CMZ	M	0		1		.		F	MK	22MAR2015:00:00:00	.	ZM	.	GEO6346						22MAR2015:00:00:00	1	1976	39	1	2	3	2	0	Other	1	1	3	1	1
A4OL	Z	.		GEO	6368	2015-03-01	2015-04-04	34	1.21429	4	APR	2015		WED	WED	M	0		1		.		F	MK	16APR2015:00:00:00	.	ZM	.	GEO6368						04APR2015:00:00:00	1	1990	25	1	1	3	5	0		1	1	1	1	2
A4OL	Z	.		GEO	6416	2015-03-18	2015-05-03	46	1.64286	3	MAY	2015		MCC	MCC	M	0		1		.		F	MK	19MAY2015:00:00:00	.	ZM	.	GEO6416						03MAY2015:00:00:00	1	1958	57	1	2	3	4	0		1	2	1	1	2
A4OL	Z	.		GEO	6430	2015-03-21	2015-04-19	29	1.03571	19	APR	2015		WED	WED	M	0		1		.		F	MK	30APR2015:00:00:00	.	ZM	.	GEO6430						19APR2015:00:00:00	1	1979	36	1	2	3	4	0	Bemba	0	3	3	3	3
A4OL	Z	.		GEO	6453	2015-03-28	2015-04-19	22	0.785714	19	APR	2015		WED	WED	M	0		1		.		M	MK	30APR2015:00:00:00	.	ZM	.	GEO6453						19APR2015:00:00:00	1	1972	43	1	2	3	5	0	Nyanja	1	2	1	1	1
A4OL	Z	.		GEO	6481	2015-04-08	2015-05-03	25	0.892857	3	MAY	2015		MCC		M	0		1		.		F	TA	06AUG2016:00:00:00	.	ZM	.	GEO6481						03MAY2015:00:00:00	1	1985	30	1	2	3	5	0		1	2	1	1	3
A4OL	Z	.		GEO	703	2010-05-02	2012-08-18	839	29.9643	18	AUG	2012		DWK		M	0		1		.				.	.	ZM	4060	GEO703						18AUG2012:00:00:00	.	1965	47	1	1	3	4	0	Other	1	2	1	1	3
A4OL	Z	.		GEO	821	2010-07-17	2012-08-18	763	27.25	18	AUG	2012		DWK		M	0		1		.				.	.	ZM	4130	GEO821						18AUG2012:00:00:00	12	1975	37	1	2	3	3	0	Other	1	2	1	1	3
A4OL	Z	.		GEO	867	2010-08-22	2012-08-18	727	25.9643	18	AUG	2012		DWK		M	0		1		.				.	.	ZM	4146	GEO867						18AUG2012:00:00:00	24	1982	30	3	2	3	3	0	Other	1	2	1	3	3
A4OL	Z	.		GEO	896	2010-09-12	2012-08-17	705	25.1786	17	AUG	2012		LMB		M	0		1		.				.	.	ZM	4158	GEO896						17AUG2012:00:00:00	.	1974	38	3	2	3	6	0	Other	1	1	1	1	1
A4OL	Z	.		GEO	905	2010-09-19	2012-08-22	703	25.1071	22	AUG	2012		HPS		M	0		1		.				.	.	ZM	4166	GEO905						22AUG2012:00:00:00	.	1978	34	1	2	3	6	1	Kaonde	1	2	2	1	3
A4OL	C	38		HC1	1005	2013-03-16	2013-06-09	85	3.03571	9	JUN	2013		VMC	MUB	M	0	M	1		.			NCC	10AUG2013:00:00:00	.	CB	.	HC11005						09JUN2013:00:00:00	.	1972	41	1	2	3	4	0	Other	1	1	1	3	3
A4OL	C	37		HC1	1066	2013-04-06	2013-06-08	63	2.25	8	JUN	2013		JSL	MUB	M	0	M	1		.			NCC	10AUG2013:00:00:00	.	CB	.	HC11066						08JUN2013:00:00:00	.	1947	66	1	2	4	2	0	Bemba	0	2	1	1	3
A4OL	C	36		HC1	1078	2013-04-14	2013-06-08	55	1.96429	8	JUN	2013		JSL	MUB	M	0	M	1		.			NCC	10AUG2013:00:00:00	.	CB	.	HC11078						08JUN2013:00:00:00	.	1968	45	1	3	3	3	0	Other	1	2	1	1	1
A4OL	C	108		HC1	1546	2014-02-15	2014-06-14	119	4.25	14	JUN	2014		CKS		M	0		1		.		ENROLLED IN AIM 1 AND PATH	RCK	26JUN2014:00:00:00	.	CB	.	HC11546	1	M-F+	Case			14JUN2014:00:00:00	3	1988	26	1	3	3	4	1	NGONI	1	1	1	1	2
A4OL	C	157		HC1	1763	2014-06-14	2014-10-11	119	4.25	11	OCT	2014		ESN	LJK	M			1		.			RCK	03MAR2014:00:00:00	.	CB	.	HC11763						11OCT2014:00:00:00	3	1978	36	1	1	4	6	0		1	1	1	1	3
A4OL	C	146		HC1	1891	2014-09-06	2014-10-11	35	1.25	11	OCT	2014		ESN	LJK	M			1		.			RCK	140V2014:00:00:00	.	CB	.	HC11891						11OCT2014:00:00:00	1	1990	24	1	2	3	5	0		1	2	1	1	3
A4OL	C	145		HC1	1892	2014-09-06	2014-10-11	35	1.25	11	OCT	2014		ESN		M			1		.			RCK	140V2014:00:00:00	.	CB	.	HC11892						11OCT2014:00:00:00	3	1993	21	1	2	2	5	0		1	2	1	1	3
A4OL	C	153		HC1	2015	2014-11-16	2014-12-07	21	0.75	7	DEC	2014		CKS	LJK	M		F	1		.			RCK	24MAR2015:00:00:00	.	CB	.	HC12015						07DEC2014:00:00:00	1	1983	31	1	2	3	6	0		1	1	1	1	3
A4OL	C	154		HC1	2017	2014-11-22	2014-12-07	15	0.535714	7	DEC	2014		CKS	LJK	M		F	1		.			HH	12DEC2014:00:00:00	.	CB	.	HC12017						07DEC2014:00:00:00	1	1984	30	1	2	3	5	0		1	3	1	1	3
A4OL	K	65		IPU	1515	2013-01-26	2013-08-18	204	7.28571	18	AUG	2013		JPS	MUB	M	0		1		.			NCC	24AUG2013:00:00:00	.	CB	.	IPU1515				HNK		18AUG2013:00:00:00	.	1953	60	1	2	3	4		Lunda	1	1	1	1	2
A4OL	K	64		IPU	1542	2013-02-17	2013-08-18	182	6.5	18	AUG	2013		JPS	MUB	M	0		1		.			NCC	24AUG2013:00:00:00	.	CB	.	IPU1542				HNK		18AUG2013:00:00:00	.	1983	30	1	2	3	4	0	Bemba	1	1	1	1	2
A4OL	K	18		IPU	1598	2013-04-06	2013-08-18	134	4.78571	18	MAY	2013		JPZ	MUB	M			1		.			NCC	07AUG2013:00:00:00	.	CB	.	IPU1598				KYW		18MAY2013:00:00:00	.	1965	48	3	2	3	4	1	Luvale	1	1	2	1	3
A4OL	K	80		IPU	1818	2013-07-27	2013-09-21	56	2	21	SEP	2013		JPZ	MUB	M	0		1		.			NCC	27SEP2013:00:00:00	.	CB	.	IPU1818						21SEP2013:00:00:00	.	1969	44	1	2	3	4	0	Other	1	3	1	1	2
A4OL	N	210		IPU	2690		2015-05-16			16	MAY	2015	JPZ		RCK	M			1		.			TSN	29MAY2015:00:00:00	.	CB	.	IPU2690						16MAY2015:00:00:00	1	1960	55	1	2	3	6	0		0	3	3	3	3
A4OL	N	209		IPU	2720		2015-05-17			17	MAY	2015	JPZ			M			1		.			TSN	29MAY2015:00:00:00	.	CB	.	IPU2720						17MAY2015:00:00:00	1	1987	28	1	1	3	5	0		0	3	3	3	3
A4OL	Z	.		KAB	47	2009-07-26	2012-11-15	1208	43.1429	15	Nov	2012		LMB	CQD	M	0		1		.			HH	170V2012:00:00:00	.	ZM	3706	KAB47						150V2012:00:00:00	.	1978	34	1	3	3	4	0	Other	1	1	1	1	2
A4OL	Z	.		KAB	79	2009-10-03	2012-11-14	1138	40.6429	14	Nov	2012		DWK	CQD	M	0		1		.			HH	170V2012:00:00:00	.	ZM	3787	KAB79						140V2012:00:00:00	.	1976	36	3	2	3	4	1	Luvale	1	2	2	2	3
A4OL	Z	.		KAL	17	2009-12-19	2012-09-26	1012	36.1429	26	SEP	2012		RAN		M	0		1		.				.	.	ZM	3895	KAL17						26SEP2012:00:00:00	.	1968	44	3	2	3	3	0	Other	1	2	1	1	3
A4OL	Z	.		KAM	2157	2013-04-07	2014-08-10	490	17.5	10	AUG	2014		MKM	DWK	M	0		1		.		MALE PARTNER ONLY	HH	26AUG2014:00:00:00	.	ZM	.	KAM2157						10AUG2014:00:00:00	15	1985	29	1	3	3	5	0	Other	1	1	1	1	3
A4OL	Z	.		KAM	2504	2013-07-13	2014-08-10	393	14.0357	10	AUG	2013		EDN	KYW	M	0		1		.		CO-ENROLLED IN A1OL	HH	14AUG2013:00:00:00	.	ZM	.	KAM2504						10AUG2013:00:00:00	1	1986	27	3	1	3	5	0	Tonga	0	3	3	3	3
A4OL	Z	.		KAM	2587	2013-08-11	2013-09-15	35	1.25	15	SEP	2013		MMM	KYW	M	0		1		.		ALSO A1OL	HH	03OCT2013:00:00:00	.	ZM	.	KAM2587						15SEP2013:00:00:00	1	1985	28	3	2	3	4	0	Lozi	1	1	1	3	1
A4OL	Z	.		KAM	2970	2014-03-15	2014-10-19	218	7.78571	19	OCT	2014		TDK	TDK	M	0		1	7	.		M. F QUESTIONNAIRE USED	MK	09APR2015:00:00:00	.	ZM	.	KAM2970						19OCT2014:00:00:00	3	1995	19	1	2	3		0		1	1	1	2	3
A4OL	Z	.		KAM	3056	2014-06-21	2014-10-19	120	4.28571	19	OCT	2014		TDK	TDK	M	0		1		.		F	MK	09APR2015:00:00:00	.	ZM	.	KAM3056						24JAN2015:00:00:00	6	.	.								3	3	3	3
A4OL	Z	.		KAM	3140	2014-08-30	2014-10-26	57	2.03571	26	OCT	2014		TDK	TDK	M	0		1	7	.		M. F QUESTIONNAIRE USED	MK	09APR2015:00:00:00	.	ZM	.	KAM3140						26OCT2014:00:00:00	1	1982	32	1	2	3		0		1	2	3	1	3
A4OL	Z	.		KAM	3159	2014-09-13	2014-10-26	43	1.53571	26	OCT	2014		TDK	TDK	M	0		1	7	.		M. F QUESTIONNAIRE USED	MK	09APR2015:00:00:00	.	ZM	.	KAM3159						26OCT2014:00:00:00	1	1968	46	1	2	3		0		1	2	1	1	3
A4OL	Z	.		KAM	3241	2014-12-01	2015-01-11	41	1.46429	11	JAN	2015		TDK	TDK	M	0		1		.		M	HH	13FEB2015:00:00:00	.	ZM	.	KAM3241						11JAN2015:00:00:00	1	1976	39	1	2	3	4	0	Other	0	2	2	3	3
A4OL	Z	.		KAM	3245	2014-12-01	2015-01-11	41	1.46429	11	JAN	2015		TDK	TDK	M	0		1		.		M on F questionaire.	MK	11APR2015:00:00:00	.	ZM	.	KAM3245						11JAN2015:00:00:00	1	1980	35	1	3	3		0		1	1	1	1	3
A4OL	Z	.		KAM	3273	2014-12-27	2015-01-25	29	1.03571	25	JAN	2015		PMC	AML	M	0		1		.		F	HH	13FEB2015:00:00:00	.	ZM	.	KAM3273						25JAN2015:00:00:00	3	1983	32	1	3	2	3	0	Other	0	3	3	3	3
A4OL	Z	.		KAM	3291	2015-01-24	2015-03-07	42	1.5	7	MAR	2015		TDK	TDK	M	0		1		.		M	MK	16APR2015:00:00:00	.	ZM	.	KAM3291						07MAR2015:00:00:00	1	1979	36	1	3	3	4	1	Other	1	1	1	1	3
A4OL	Z	.		KAM	3306	2014-02-28	2015-04-11	407	14.5357	11	APR	2015		TDK	TDK	M	0		1		.		M	MK	17APR2015:00:00:00	.	ZM	.	KAM3306						11APR2015:00:00:00	1	.	.	1	1	3	5	0	Tonga	1	2	1	1	3
A4OL	Z	.		KAM	3311	2015-03-14	2015-04-12	29	1.03571	12	APR	2015		PMC	PMC	M	0		1		.		M	MK	17APR2015:00:00:00	.	ZM	.	KAM3311						12APR2015:00:00:00	1	1985	30	1	3		2	0	Other	1	1	2	1	3
A4OL	Z	.		KAM	3312	2015-03-14	2015-04-11	28	1	11	APR	2015		PMC	TDK	M	0		1		.		M	MK	19APR2015:00:00:00	.	ZM	.	KAM3312						11APR2015:00:00:00	1	1997	18	1	3	3	4	0	Tonga	1	1	1	3	3
A4OL	Z	.		KAM	394	2010-01-09	2012-08-21	955	34.1071	21	AUG	2012		LMB		M	0		1		.				.	.	ZM	3906	KAM394						21AUG2012:00:00:00	.	1975	37	3	1	3	3	0	Other	0	3	3	3	3
A4OL	Z	.		KAM	416	2010-01-23	2012-08-21	941	33.6071	21	AUG	2012		MMS		M	0		1		.				.	.	ZM	3934	KAM416						21AUG2012:00:00:00	24	1977	35	1	2	3	4	0	Tonga	1	2	1	1	3
A4OL	Z	.		KAM	427	2010-01-30	2012-08-08	921	32.8929	8	AUG	2012		HPS		M	0		1		.		PILOT		.	.	ZM	3953	KAM427						08AUG2012:00:00:00	.	1985	27	3	2	3	6	0	Bemba	1	3	3	1	3
A4OL	Z	.		KAM	742	2010-10-23	2012-08-23	670	23.9286	23	AUG	2012		LMB		M	0		1		.				.	.	ZM	4190	KAM742						23AUG2012:00:00:00	1	1958	54	1	2	3	0	0	Bemba	1	1	1	1	3
A4OL	Z	.		KAM	803	2010-12-12	2012-08-21	618	22.0714	21	AUG	2012		LMB		M	0		1		.				.	.	ZM	4211	KAM803						21AUG2012:00:00:00	18	1973	39	3	1	3	3	0	Other	1	1	1	1	3
A4OL	Z	.		KAN	190	2010-07-19	2012-11-23	858	30.6429	23	Nov	2012		MMS	CQD	M	0		1		.			OK	230V2011:00:00:00	.	ZM	3698	KAN190						230V2012:00:00:00	.	1976	36	1	3	3	5	0	Tumbuka	1	2	1	1	3
A4OL	Z	.		KAN	242	2009-08-23	2012-11-14	1179	42.1071	14	Nov	2012		LMB	CQD	M	0		1		.			HH	170V2012:00:00:00	.	ZM	3734	KAN242						140V2012:00:00:00	.	1977	35	1	2	3	4	0	Other	1	1	1	1	1
A4OL	Z	.		KAN	55	2009-02-22	2012-11-14	1361	48.6071	14	Nov	2012		LMB	CQD	M	0		1		.			HH	170V2012:00:00:00	.	ZM	3561	KAN55						140V2012:00:00:00	.	1963	49	1	1	3	4	0	Bemba	1	1	1	1	3
A4OL	Z	.		KAN	707	2010-05-23	2012-08-08	808	28.8571	8	AUG	2012		RAN		M	0		1		.		PILOT		.	.	ZM	4084	KAN707						08AUG2012:00:00:00	.	1960	52	1	2	3	4	0	Bemba	1	1	1	3	3
A4OL	N	29		KAW	1039	2013-04-13	2013-06-02	50	1.78571	2	JUN	2013		GNP	MUB	M	0		1		.			NCC	08AUG2013:00:00:00	.	CB	.	KAW1039				HNK		02JUN2013:00:00:00	.	1954	59	1	2	3	4	0	Other	1	2	2	1	3
A4OL	N	156		KAW	1547	2014-05-25	2014-07-05	41	1.46429	5	JUL	2014		IRM	LJK	M		F	1		.			RCK	24MAR2015:00:00:00	.	CB	.	KAW1547						05JUL2014:00:00:00	1	1944	70	1	1	3	6	1	Lunda	1	1	2	2	3
A4OL	N	152		KAW	1708	2014-11-08	2014-12-06	28	1	6	DEC	2014			LJK	M			1		.		FEMALE	RCK	12DEC2014:00:00:00	.	CB	.	KAW1708						06DEC2014:00:00:00	1	1987	27	1	2	3	6	0		1	1	1	1	1
A4OL	N	167		KAW	1824	2015-02-15	2015-03-08	21	0.75	8	MAR	2015		GNP		M			1		.			TSN	07APR2015:00:00:00	.	CB	.	KAW1824						08MAR2015:00:00:00	1	1957	58	1	2	3	5	0		1	1	1	1	1
A4OL	N	204		KAW	1831	2015-02-22	2015-05-03	70	2.5	3	MAY	2015	GNP		RCK	M			1		.			TSN	29MAY2015:00:00:00	.	CB	.	KAW1831						03MAY2015:00:00:00	3	1977	38	1	2	3	3	0		1	2	1	1	3
A4OL	N	27		KAW	864	2013-02-16	2013-06-02	106	3.78571	2	JUN	2013		GNP	MUB	M	0		1		.			NCC	08AUG2013:00:00:00	.	CB	.	KAW864				HNK		02JUN2013:00:00:00	.	1976	37	3	3	3	2	0	Bemba	1	3	1	1	3
A4OL	N	31		KAW	871	2013-02-23	2013-06-01	98	3.5	1	JUN	2013		SMC	MUB	M	0	M	1		.			NCC	08AUG2013:00:00:00	.	CB	.	KAW871						01JUN2013:00:00:00	.	1972	41	3	2	3	2	0	Lozi	1	3	1	3	2
A4OL	N	28		KAW	953	2013-03-24	2013-06-02	70	2.5	2	JUN	2013		GNP	MUB	M	0		1		.			NCC	08AUG2013:00:00:00	.	CB	.	KAW953				HNK		02JUN2013:00:00:00	3	1949	64	3	2	3	4	1	Lunda	1	1	1	3	3
A4OL	C	99		KBD	1015	2012-09-23	2013-11-03	406	14.5	3	Nov	2013		MNP	MUB	M	0		1		.			NCC	150V2013:00:00:00	.	CB	.	KBD1015				LJK		030V2013:00:00:00	.	1964	49	3	1	3	4	0	Other	1	3	1	1	3
A4OL	C	97		KBD	1747	2013-04-06	2013-11-02	210	7.5	2	Nov	2013		MNP	MUB	M	0		1		.		ARISE ICF V.2.1 signed and questionnare done	NCC	150V2013:00:00:00	.	CB	.	KBD1747				LJK		020V2013:00:00:00	.	1972	41	3	2	4	5	0	Bemba	0	3	3	3	3
A4OL	C	77		KBD	1748	2013-04-06	2013-09-15	162	5.78571	15	SEP	2013		MMM	MUB	M	0		1		.			NCC	27SEP2013:00:00:00	.	CB	.	KBD1748				HNK		15SEP2013:00:00:00	.	1985	28	0	2	3	3	0	Bemba	0	3	3	3	3
A4OL	C	71		KBD	1881	2013-05-11	2013-09-08	120	4.28571	8	SEP	2013		MMM	MUB	M	0		1		.			NCC	27SEP2013:00:00:00	.	CB	.	KBD1881				HNK		08SEP2013:00:00:00	.	1958	55	3	2	3	4	0	Other	1	1	3	1	3
A4OL	C	62		KBD	2043	2013-06-24	2013-08-10	47	1.67857	10	AUG	2013		MMM	MUB	M	0		1		.		ENROLLED IN ARISE	NCC	24AUG2013:00:00:00	.	CB	.	KBD2043				HNK		10AUG2013:00:00:00	.	1985	28	1	2	3	4	0	Bemba	1	1	1	1	3
A4OL	C	84		KBD	2334	2013-09-02	2013-10-05	33	1.17857	5	OCT	2013		MMM	MUB	M	0		1		.			NCC	09OCT2013:00:00:00	.	CB	.	KBD2334				LJK		05OCT2013:00:00:00	.	1979	34	1	2	1	4	0	Bemba	1	1	3	1	3
A4OL	C	86		KBD	2387	2013-09-22	2013-10-06	14	0.5	6	OCT	2013		MMM	MUB	M	0		1		.			NCC	09OCT2013:00:00:00	.	CB	.	KBD2387				LJK		06OCT2013:00:00:00	.	1950	63	1	2	4	3	0	Other		2	3	2	3
A4OL	C	90		KBD	2424		2013-10-05			5	OCT	2013		MMM	MUB	M	0		1		.			NCC	09OCT2013:00:00:00	.	CB	.	KBD2424				LJK		05OCT2013:00:00:00	.	1991	22	3	2	3	4	0	Other	1	3	1	1	3
A4OL	C	98		KBD	2453	2013-10-13	2013-11-03	21	0.75	3	Nov	2013		MNP	MUB	M	0		1		.			NCC	150V2013:00:00:00	.	CB	.	KBD2453				LJK		030V2013:00:00:00	.	1977	36	1	2	3	5	0	Bemba	1	2	1	1	3
A4OL	C	105		KBD	2512	2013-10-30	2013-11-30	31	1.10714	30	Nov	2013		MMM	MUB	M	0		1		.		ENROLLED IN ARISE	NCC	06DEC2013:00:00:00	.	CB	.	KBD2512						300V2013:00:00:00	.	1978	35	3	1	4	4	0	Bemba	0	3	3	3	3
A4OL	N	117		KBD	2669		2014-07-06			6	JUL	2014		KBD		M	0		1		.		SINGLE QUESTIONARIE	RCK	01AUG2014:00:00:00	.	CB	.	KBD2669						06JUL2014:00:00:00	3	1970	44	1	2	4	4	0			3	1	1	3
A4OL	C	115		KBD	2961	2014-07-20	2014-08-03	14	0.5	3	AUG	2014		MMM		M			1		.		MALE ONLY	RCK	09AUG2014:00:00:00	.	CB	.	KBD2961						03AUG2014:00:00:00	1	1969	45	1	2	3	5	1		1	1	3	1	3
A4OL	C	126		KBD	3009	2014-08-17	2014-09-14	28	1	14	SEP	2014		MMM		M			1		.			RCK	19SEP2014:00:00:00	.	CB	.	KBD3009						06SEP2014:00:00:00	1	1980	34	1	2	3	2	0		1	1	1	1	1
A4OL	C	172		KBD	3129	2014-10-25	2015-03-07	133	4.75	7	MAR	2015		MMM		M			1		.			TSN	07APR2015:00:00:00	.	CB	.	KBD3129						07MAR2015:00:00:00	1	1983	32	1	2	3	4	0	LALA	1	2	1	1	3
A4OL	N	123		KBS	1245	2014-07-27	2014-08-17	21	0.75	17	AUG	2014		BLL		M			1		.			RCK	26AUG2014:00:00:00	.	CB	.	KBS1245						17AUG2014:00:00:00	1	1959	55	1	2	3	6	0		0	3	3	3	3
A4OL	N	134		KBS	1248	2014-08-09	2014-09-20	42	1.5	20	SEP	2014		JBS		M			1		.		FEMALE	RCK	20SEP2014:00:00:00	.	CB	.	KBS1248						20SEP2014:00:00:00	1	1975	39	1	1	3	5	0		0	3	3	3	3
A4OL	N	135		KBS	1253	2014-08-23	2014-09-20	28	1	20	SEP	2014		PCM		M			1		.			RCK	20SEP2014:00:00:00	.	CB	.	KBS1253						20SEP2014:00:00:00	1	1974	40	1	2	3	5	0		1	1	1	1	3
A4OL	N	139		KBS	1269	2014-09-13	2014-10-19	36	1.28571	19	OCT	2014		BLL		M			1		.			RCK	11APR2015:00:00:00	.	CB	.	KBS1269						19OCT2014:00:00:00	1	1978	36	1	2	3	4	0		0	3	3	3	3
A4OL	N	206		KBS	1423	2015-04-18	2015-05-16	28	1	16	MAY	2015	FKK			M			1		.			TSN	29MAY2015:00:00:00	.	CB	.	KBS1423						16MAY2015:00:00:00	1	1982	33	1	2	4	2	0		1	2	1	1	3
A4OL	N	53		KBS	820	2012-09-30	2013-07-21	294	10.5	21	JUL	2013		SMS	MUB	M	0		1		.			NCC	10AUG2013:00:00:00	.	CB	.	KBS820				LJK		21JUL2013:00:00:00	9	1988	25	1	2	3	5	0	Other	0	3	3	3	3
A4OL	N	51		KBS	895	2013-02-23	2014-09-21	575	20.5357	21	SEP	2014		BLL		M			1		.		FEMALE	RCK	30SEP2014:00:00:00	.	CB	.	KBS895						21SEP2014:00:00:00	21	1980	34	1	2	3	5	1		1	2	1	1	3
A4OL	N	61		KLO	2416	2014-03-31	2014-07-02	93	3.32143	2	JUL	2014		DSS	MUB	M		F	1		.		FEMALE	NCC	10AUG2013:00:00:00	.	CB	.	KLO2416						04AUG2013:00:00:00	21	1969	45	1	1	3	1	0	Other	1	2	2	2	1
A4OL	N	30		KLO	2501	2013-05-04	2013-06-01	28	1	1	JUN	2013		DSS	MUB	M	0		1		.			NCC	08AUG2013:00:00:00	.	CB	.	KLO2501				HNK		01JUN2013:00:00:00	1	1967	46	1	0	3	4	0	Other	1	2	2	1	2
A4OL	N	120		KLO	3426	2014-06-15	2014-08-02	48	1.71429	2	AUG	2014		RMS		M			1		.		FEMALE ONLY	RCK	09AUG2014:00:00:00	.	CB	.	KLO3426						02AUG2014:00:00:00	1	1992	22	1	2	3	6	1	Bemba	1	1	1	1	3
A4OL	K	16		KMT	1800	2013-03-24	2013-05-18	55	1.96429	18	MAY	2013		MSS	MUB	M			1		.			NCC	07AUG2013:00:00:00	.	CB	.	KMT1800				KYW		18MAY2013:00:00:00	.	1982	31	3	2	3	4	0	Other	1	1	1	1	2
A4OL	K	22		KMT	1924	2013-04-14	2013-06-02	49	1.75	2	JUN	2013		TTM	MUB	M	0		1		.		QUESTIONS 11-12C ARE UNANSWERED	NCC	07AUG2013:00:00:00	.	CB	.	KMT1924				HNK		02JUN2013:00:00:00	.	1982	31	1	2	3	2	0	Bemba	1	1	1	3	1
A4OL	N	192		KNK	1671	2013-08-11	2015-04-26	623	22.25	26	APR	2015	EMM		TOA	M			1		.			RCK	29APR2015:00:00:00	.	CB	.	KNK1671						26APR2015:00:00:00	18	1978	37	1	2	3	5	0		1	2	2	1	3
A4OL	N	130		KNK	1875	2014-06-01	2014-09-13	104	3.71429	13	SEP	2014		EDN		M			1		.		FEMALE	RCK	18SEP2014:00:00:00	.	CB	.	KNK1875						13SEP2014:00:00:00	3	1962	52	1	1	3	6	0		1	1	1	1	3
A4OL	N	118		KNK	1889	2014-06-22	2014-07-13	21	0.75	13	JUL	2014		EDN		M	0		1		.			RCK	01AUG2014:00:00:00	.	CB	.	KNK1889						13JUL2014:00:00:00	1	1983	31	1	1	3	5	1	Bemba	1	2	1	1	3
A4OL	N	142		KNK	1948	2014-09-21	2014-10-12	21	0.75	12	OCT	2014		RMK		M	0		1		.		female client	RCK	140V2014:00:00:00	.	CB	.	KNK1948						12OCT2014:00:00:00	1	1973	41	1	2	3	1	0		1	1	1	1	1
A4OL	N	150		KNK	2015	2014-11-08	2014-12-06	28	1	6	DEC	2014				M			1		.		FEMALE	RCK	12DEC2014:00:00:00	.	CB	.	KNK2015						06DEC2014:00:00:00	1	1963	51	1	1	3	1	0		1	1	1	2	3
A4OL	N	149		KNK	2020	2014-11-08	2014-12-06	28	1	6	DEC	2014				M			1		.		MALE ONLY	RCK	12DEC2014:00:00:00	.	CB	.	KNK2020						06DEC2014:00:00:00	1	1991	23	1	2	3	1	0		1	1	1	1	3
A4OL	N	151		KNK	2059	2014-11-16	2014-12-07	21	0.75	7	DEC	2014			LJK	M			1		.		FEMALE	RCK	12DEC2014:00:00:00	.	CB	.	KNK2059						07DEC2014:00:00:00	1	1954	60	1	2	3	5	1	Lunda	1	1	2	2	2
A4OL	N	178		KNK	2237	2015-02-07	2015-03-15	36	1.28571	15	MAR	2015		EMM		M			1		.			TSN	07APR2015:00:00:00	.	CB	.	KNK2237						14MAR2015:00:00:00	1	1972	43	1	1	3	5	0		1	2	1	1	3
A4OL	N	190		KNK	2280	2015-02-28	2015-04-11	42	1.5	11	APR	2015	EDN		TOA	M			1		.			RCK	29APR2015:00:00:00	.	CB	.	KNK2280						11APR2015:00:00:00	1	1965	50	1	2	3	1	0		0	3	3	3	3
A4OL	C	35		KSP	1199	2013-02-23	2013-06-09	106	3.78571	9	JUN	2013		JSL	MUB	M	0	M	1		.			NCC	10AUG2013:00:00:00	.	CB	.	KSP1199						09JUN2013:00:00:00	.	1988	25	1	2	3	4	0	Bemba	1	3	2	1	2
A4OL	C	63		KSP	1712	2013-07-20	2013-08-10	21	0.75	10	AUG	2013		MPM	MUB	M	0		1		.			NCC	24AUG2013:00:00:00	.	CB	.	KSP1712				HNK		10AUG2013:00:00:00	.	1983	30	1	2	3	4	0	Other		2	1	1	3
A4OL	C	132		KSP	2457	2014-08-23	2014-09-14	22	0.785714	14	SEP	2014		MPM		M			1		.		MALE ONLY	RCK	18SEP2014:00:00:00	.	CB	.	KSP2457						14SEP2014:00:00:00	1	1973	41	1	1	3	4	0		1	1	1	1	3
A4OL	C	177		KSP	2688	2015-01-10	2015-03-14	63	2.25	14	MAR	2015		RMK		M			1		.			TSN	07APR2015:00:00:00	.	CB	.	KSP2688						14MAR2015:00:00:00	1	1985	30	1	3	3	3	0		1	1	1	1	3
A4OL	C	76		KSP	865	2012-10-06	2013-09-15	344	12.2857	15	SEP	2013		MPM	MUB	M	0		1		.			NCC	27SEP2013:00:00:00	.	CB	.	KSP865				HNK		15SEP2013:00:00:00	.	1982	31	1	2	3	5	0	Bemba	1	1	1	1	1
A4OL	L	83		KWM	148	2012-08-05	2013-10-06	427	15.25	6	OCT	2013		THB	MUB	M	0		1		.			NCC	09OCT2013:00:00:00	.	CB	.	KWM148						06OCT2013:00:00:00	.	1983	30	1	1	3	4	0	Lozi	0	3	3	3	3
A4OL	L	82		KWM	14	2012-08-04	2013-10-06	428	15.2857	6	OCT	2013		NMV	MUB	M	0		1		.			NCC	09OCT2013:00:00:00	.	CB	.	KWM14						06OCT2013:00:00:00	.	1970	43	3	1	3	1	0	Other	1	3	1	1	3
A4OL	L	72		KWM	545	2013-03-03	2013-09-07	188	6.71429	7	SEP	2013		NMN	MUB	M	0		1		.			NCC	27SEP2013:00:00:00	.	CB	.	KWM545				HNK		07SEP2013:00:00:00	.	1951	62	1	2	4	4	0	Other	1	1	3	3	3
A4OL	L	92		KWM	597	2013-06-16	2013-10-27	133	4.75	27	OCT	2013		NVU	MUB	M	0		1		.			NCC	050V2013:00:00:00	.	CB	.	KWM597				LJK		27OCT2013:00:00:00	.	1978	35	3	1	3	4	0	Bemba	1	2	2	2	1
A4OL	L	171		KWM	777	2014-10-05	2015-03-08	154	5.5	8	MAR	2015		NMN		M			1		.			TSN	07APR2015:00:00:00	.	CB	.	KWM777						08MAR2015:00:00:00	3	1992	23	1	2	3	1	1	CHEWA	1	1	2	1	3
A4OL	L	202		KWM	848	2015-04-12	2015-05-03	21	0.75	3	MAY	2015	NMU		CHA	M			1		.			TSN	09MAY2015:00:00:00	.	CB	.	KWM848						03MAY2015:00:00:00	1	1978	37	1	2	3	1	0		0	3	3	3	3
A4OL	Z	.		KXX	154	2008-04-20	2012-11-14	1669	59.6071	14	Nov	2012		MMS	CQD	M	0		1		.			HH	170V2012:00:00:00	.	ZM	3257	KXX154						140V2012:00:00:00	.	1968	44	1	2	3	4	0	Other	1	1	1	1	1
A4OL	Z	.		KYA	7667	2015-02-21	2015-03-14	21	0.75	14	MAR	2015		MFT	MFT	M	0		1		.		F	MK	14MAR2015:00:00:00	.	ZM	.	KYA7667						14MAR2015:00:00:00	1	1990	25	1	2	3	5	1	Other	1	1	1	1	3
A4OL	Z	.		KYA	7745	2015-03-07	2015-04-11	35	1.25	11	APR	2015		KMM	KMM	M	0		1		.		F	MK	17APR2015:00:00:00	.	ZM	.	KYA7745						11APR2015:00:00:00	1	1978	37	1	2	3	5	0	Tonga	1	1	1	1	1
A4OL	Z	.		KYA	7878	2015-03-29	2015-04-25	27	0.964286	25	APR	2015		JMK	JMK	M	0		1		.		F	MK	30APR2015:00:00:00	.	ZM	.	KYA7878						25APR2015:00:00:00	1	1987	28	1	1	3	5	0	Tonga	1	1	1	2	2
A4OL	C	34		LLB	619	2013-05-19	2013-06-08	20	0.714286	8	JUN	2013		EMC	MUB	M	0	M	1		.			NCC	10AUG2013:00:00:00	.	CB	.	LLB619						08JUN2013:00:00:00	.	1977	36	3	2	3	2	0	Bemba	1	2	1	1	2
A4OL	C	.		LLB	753	2013-10-05	2015-02-15	498	17.7857	15	FEB	2015		EMC		M			1		.			TSN	23JUN2015:00:00:00	.	CB	.	LLB753						15FEB2015:00:00:00	15	1984	31	1	3	3	2	0		1	2	1	1	3
A4OL	C	107		LLB	870	2014-05-17	2014-06-14	28	1	14	JUN	2014		EMC		M	0		1		.		Female questionnaire	RCK	26JUN2014:00:00:00	.	CB	.	LLB870						14JUN2014:00:00:00	1	1970	44	1	2	3	4	0		1	1	3	1	3
A4OL	C	133		LLB	896	2014-07-27	2014-09-14	49	1.75	14	SEP	2014		EMC		M			1		.			RCK	18SEP2014:00:00:00	.	CB	.	LLB896						14SEP2014:00:00:00	1	1969	45	1	2	3	3	0		0	3	3	3	3
A4OL	N	13		LUB	1357	2013-02-16	2013-05-18	91	3.25	18	MAY	2013		PSM	MUB	M			1		.			NCC	18MAY2013:00:00:00	.	CB	.	LUB1357				KYW		18MAY2013:00:00:00	3	1973	40	3	3	3	4	0	Bemba	1	2	1	1	2
A4OL	N	14		LUB	1383	2013-03-24	2013-05-18	55	1.96429	18	MAY	2013		PSM	MUB	M			1		.			NCC	18MAY2013:00:00:00	.	CB	.	LUB1383				KYW		18MAY2013:00:00:00	3	1980	33	3	1	3	4	0	Bemba	0	3	3	3	3
A4OL	N	95		LUB	1468	2013-09-15	2013-10-20	35	1.25	20	OCT	2013		OLI	MUB	M	0		1		.			NCC	050V2013:00:00:00	.	CB	.	LUB1468				LJK		20OCT2013:00:00:00	1	1982	31	3	2	3	4	0	Bemba	1	3	1	1	3
A4OL	N	119		LUB	1562	2014-06-07	2014-07-19	42	1.5	19	JUL	2014		PSM		M			1		.			RCK	09AUG2014:00:00:00	.	CB	.	LUB1562						19JUL2014:00:00:00	1	1946	68	1	1	3	6	1	CHEWE	1	1	1	1	3
A4OL	N	109		LUB	1565	2014-06-14	2014-07-19	35	1.25	19	JUL	2014		PSM		M	0		1		.		ICF v. 2.1	RCK	01AUG2014:00:00:00	.	CB	.	LUB1565						19JUL2014:00:00:00	1	1983	31	1	2	3	6	0		1	1	1	2	2
A4OL	N	141		LUB	1630	2014-09-21	2014-10-19	28	1	19	OCT	2014		PSM		M			1		.			RCK	11APR2015:00:00:00	.	CB	.	LUB1630						19OCT2014:00:00:00	1	1955	59	1	2	3	6	0		1	1	1	1	1
A4OL	N	174		LUB	1794	2015-01-31	2015-03-21	49	1.75	21	MAR	2015		PSM		M			1		.			TSN	07APR2015:00:00:00	.	CB	.	LUB1794						21MAR2015:00:00:00	1	1962	53	1	2	4	3	0		1	1	1	1	1
A4OL	N	173		LUB	1796	2015-01-31	2015-03-21	49	1.75	21	MAR	2015		PSM		M			1		.			TSN	07APR2015:00:00:00	.	CB	.	LUB1796						21MAR2015:00:00:00	1	1985	30	1	2	4	3	0		1	1	1	1	1
A4OL	N	182		LUB	1900	2015-02-28	2015-03-15	15	0.535714	15	MAR	2015		PSM		M			1		.			RCK	15APR2015:00:00:00	.	CB	.	LUB1900						28MAR2015:00:00:00	1	1982	33	1	2	4	3	0	Bemba	0	3	3	3	3
A4OL	N	196		LUB	1929	2015-03-13	2015-04-26	44	1.57143	26	APR	2015		PMC		M			1		.			TSN	30APR2015:00:00:00	.	CB	.	LUB1929						26APR2015:00:00:00	1	1992	23	1	3	1	5	0	LALA	1	1	1	1	3
A4OL	N	.		LUB	1977	2015-03-27	2015-04-25	29	1.03571	25	APR	2015		PMC		M			1		.			TSN	30APR2015:00:00:00	.	CB	.	LUB1977						25APR2015:00:00:00	1	1977	38	1	2	3	4	0		1	1	1	1	3
A4OL	N	220		LUB	2090	2015-05-03	2015-06-20	48	1.71429	20	JUN	2015	PSM		RCK	M			1		.			RCK	10JUL2015:00:00:00	.	CB	.	LUB2090						20JUN2015:00:00:00	1	1959	56	1	2	4	1	0		0	3	3	3	3
A4OL	N	8		LUB	333	2010-04-10	2013-04-04	1090	38.9286	4	APR	2013		MGM	MUB	M	0		1		.		SAME AS A4OL 0001M, REFERRAL GIVEN, HTID 5976	NCC	18MAY2013:00:00:00	.	CB	5976	LUB333				KYW		04APR2013:00:00:00	.	1967	46	1	2	3	4	0	Other	1	2	1	1	2
A4OL	N	122		LUB	809	2011-05-14	2014-08-17	1191	42.5357	17	AUG	2014		PSM		M			1		.		MALE ONLY	RCK	26AUG2014:00:00:00	.	CB	.	LUB809						17AUG2014:00:00:00	27	1982	32	1	2	3	6	0	Bemba	1	2	1	1	3
A4OL	Z	.		MAN	4990	2013-06-16	2015-01-10	573	20.4643	10	JAN	2015		MHM	YTH	M	0		1		.		F	HH	13FEB2015:00:00:00	.	ZM	.	MAN4990						10JAN2015:00:00:00	18	1976	39	1	2	3	5	0	Other	1	1	2	2	2
A4OL	Z	.		MAN	6181	2014-02-15	2014-03-22	35	1.25	22	MAR	2014		EFM	TDS	M	0		1		.		ALSO A1OL12	HH	01APR2014:00:00:00	.	ZM	.	MAN6181						22MAR2014:00:00:00	.	1984	30	3	1	3	3	0	Tonga	1	1	1	1	2
A4OL	Z	.		MAN	6804	2014-06-15	2014-07-13	28	1	13	JUL	2014		MHM	ACT	M	0		1		.		BOTH MALE AND FEMALE PARTNER COMPLETED QUESTIONAIRE	HH	17JUL2014:00:00:00	.	ZM	.	MAN6804						13JUL2014:00:00:00	1	1989	25	1	3	1	6	0	Tonga	1	1	1	1	1
A4OL	Z	.		MAN	6811	2014-06-15	2014-07-06	21	0.75	6	JUL	2014		MHM	YTH	M	0		1		.		BOTH MALE AND FEMALE PARTNER COMPLETED QUESTIONAIRE	HH	23JUL2014:00:00:00	.	ZM	.	MAN6811						06JUL2014:00:00:00	1	1956	58	1	1	3	5	0	Tonga	1	1	1	2	3
A4OL	Z	.		MAN	6820	2014-06-21	2015-01-11	204	7.28571	11	JAN	2015		MHM	YTH	M	0		1		.		F	HH	13FEB2015:00:00:00	.	ZM	.	MAN6820						11JAN2015:00:00:00	6	1970	45	1	1	3	5	1	Other	1	1	1	1	3
A4OL	Z	.		MAN	6833	2014-06-22	2014-07-13	21	0.75	13	JUL	2014		MHM	ACT	M	0		1		.		BOTH MALE AND FEMALE PARTNER COMPLETED QUESTIONAIRE	HH	17JUL2014:00:00:00	.	ZM	.	MAN6833						13JUL2014:00:00:00	1	1973	41	1	2	3	5	0	Other	1	1	1	1	3
A4OL	Z	.		MAN	6890	2014-07-05	2015-01-17	196	7	17	JAN	2015		MHM	YTH	M	0		1		.		M ONLY administered questionnaire on Aug 9, 2014. M and F completed a different questionnaire together on Jan 17, 2015.	HH	13FEB2015:00:00:00	.	ZM	.	MAN6890						17JAN2015:00:00:00	6	1955	60	1	1	3	5	0	Lozi	1	3	1	2	3
A4OL	Z	.		MAN	7309	2014-09-27	2015-01-17	112	4	17	JAN	2015		MHM	YTH	M	0		1		.		M completed Aim 4 questionnaire twice, neither with his spouse. Oct 25 2014 and Jan 17 2015.	HH	13FEB2015:00:00:00	.	ZM	.	MAN7309						17JAN2015:00:00:00	3	1975	40	1	2	3	1	0	Tonga	0	1	2	3	3
A4OL	Z	.		MAN	7677	2014-11-30	2015-04-25	146	5.21429	25	APR	2015		SCK	SCK	M	0		1		.		M	MK	30APR2015:00:00:00	.	ZM	.	MAN7677						25APR2015:00:00:00	3	1985	30	1	2	3		0		1	2	2	1	3
A4OL	Z	.		MAT	2478	2013-03-13	2015-02-08	697	24.8929	8	FEB	2015		NML	AML	M	0		1		.		M	MK	19FEB2015:00:00:00	.	ZM	.	MAT2478						08FEB2015:00:00:00	15	1969	46	1	3	3	2	0	Other	1	3	1	1	1
A4OL	Z	.		MAT	2817	2013-06-05	2013-10-05	122	4.35714	5	OCT	2013		NMK	KYW	M	0		1		.		CO-ENROLLED IN A1OL	HH	09OCT2013:00:00:00	.	ZM	.	MAT2817						05OCT2013:00:00:00	3	1967	46	1	3	3	4	0	Other	1	1	1	1	1
A4OL	Z	.		MAT	2878	2013-06-15	2014-08-02	413	14.75	2	AUG	2014		WLL	YTH	M	0		1		.		MALE COMPLETED AIM4 SURVEY	HH	12AUG2014:00:00:00	.	ZM	.	MAT2878						02AUG2014:00:00:00	12	1968	46	1	1	3	4	0	Other	1	1	1	1	1
A4OL	Z	.		MAT	3651	2013-11-04	2013-12-07	33	1.17857	7	DEC	2013		NMK	KYW	M	0		1		.		0t A1OL12 Eligible	HH	13DEC2013:00:00:00	.	ZM	.	MAT3651						07DEC2013:00:00:00	1	1989	24	1	2	3	4	0	Other	1	1	1	1	1
A4OL	Z	.		MAT	3852	2014-03-30	2014-08-17	140	5	17	AUG	2014		GMM	DWK	M	0		1		.		M ONLY	HH	09SEP2014:00:00:00	.	ZM	.	MAT3852						17AUG2014:00:00:00	3	1954	60	1	2	4	6	0	Other	1	1	1	1	2
A4OL	Z	.		MAT	3858	2014-04-05	2014-10-11	189	6.75	11	OCT	2014		WLL	DWK	M	0		1		.		M	HH	080V2014:00:00:00	.	ZM	.	MAT3858						11OCT2014:00:00:00	39	1972	42	1	2	3	4	1	Other	1	1	1	1	1
A4OL	Z	.		MAT	3923	2014-05-25	2014-06-22	28	1	22	JUN	2014		GMM	TDS	M	0		1		.		MALE AND FEMALE	HH	16JUL2014:00:00:00	.	ZM	.	MAT3923						22JUN2014:00:00:00	1	1986	28	1	2	3	4	0	Other	1	1	1	1	3
A4OL	Z	.		MAT	3928	2014-05-31	2014-07-06	36	1.28571	6	JUL	2014		GMM	TDS	M	0		1		.		FEMALE	HH	16JUL2014:00:00:00	.	ZM	.	MAT3928						21JUN2014:00:00:00	1	1975	39	1	2	3	5	0	Bemba	1	2	1	1	2
A4OL	Z	.		MAT	3943	2014-06-08	2014-07-06	28	1	6	JUL	2014		GMM	DWK	M	0		1		.		FEMALE	HH	26AUG2014:00:00:00	.	ZM	.	MAT3943						06JUN2014:00:00:00	1	1991	23	1	2	2	5	0	Bemba	1	1	2	1	3
A4OL	Z	.		MAT	3949	2014-06-14	2014-07-19	35	1.25	19	JUL	2014			NMK	M	0		1		.		M ONLY	HH	09JAN2015:00:00:00	.	ZM	.	MAT3949						20DEC2014:00:00:00	6	1977	37	1	2	3	3	0	Nyanja	0	3	3	3	3
A4OL	Z	.		MAT	3999	2014-07-26	2014-08-17	22	0.785714	17	AUG	2014			DWK	M	0		1		.		M ONLY	HH	09SEP2014:00:00:00	.	ZM	.	MAT3999						17AUG2014:00:00:00	1	1973	41	1	2	3	5	0	Other	1	2	1	1	3
A4OL	Z	.		MAT	4004	2014-07-26	2014-09-20	56	2	20	SEP	2014		GNM	WLL	M	0		1		.		M. QUESTIONNAIRE FILLED OUT IN DEC, BUT SIGNED CONSENT IN SEPT	HH	09JAN2015:00:00:00	.	ZM	.	MAT4004						21DEC2014:00:00:00	3	1976	38	1	2	3	3	0	Bemba	1	1	1	1	1
A4OL	Z	.		MAT	4061	2014-08-23	2014-09-27	35	1.25	27	SEP	2014		HLB	AML	M	0		1		.			HH	27SEP2014:00:00:00	.	ZM	.	MAT4061						27SEP2014:00:00:00	1	1975	39	1	1	3	4	1	Other	1	2	1	1	2
A4OL	Z	.		MAT	6008	2014-11-30	2014-12-28	28	1	28	DEC	2014		NMC	AML	M	0		1		.		M	HH	30JAN2015:00:00:00	.	ZM	.	MAT6008						28DEC2014:00:00:00	1	1975	39	1	2	3	3	0	Other	1	3	3	3	1
A4OL	Z	.		MAT	6084	2015-01-11	2015-02-14	34	1.21429	14	FEB	2015		KMN	AML	M	0		1		.		F	MK	19FEB2015:00:00:00	.	ZM	.	MAT6084						14FEB2015:00:00:00	1	1986	29	1	2	3	5	0	Other	1	2	1	1	2
A4OL	Z	.		MAT	6211	2015-03-21	2015-04-12	22	0.785714	12	APR	2015		KMN	KMN	M	0		1		.		F	MK	17APR2015:00:00:00	.	ZM	.	MAT6211						12APR2015:00:00:00	1	1973	42	1	3	3	4	0	Tonga	0	3	3	3	3
A4OL	Z	.		MAT	665	2009-10-31	2012-11-16	1112	39.7143	16	Nov	2012		MMS	CQD	M	0		1		.			HH	170V2012:00:00:00	.	ZM	3814	MAT665						160V2012:00:00:00	18	1963	49	1	1	3	1	0	Other	1	1	1	1	1
A4OL	Z	.		MAT	971	2010-08-21	2012-08-29	739	26.3929	29	AUG	2012		LMB		M	0		1		.				.	.	ZM	4144	MAT971						29AUG2012:00:00:00	.	1983	29	1	2	4	6	0	Other	1	1	1	1	1
A4OL	Z	.		MAZ	7568	2013-12-07	2014-12-20	378	13.5	20	DEC	2014		RMM	YTH	M	0		1		.		M	HH	13FEB2015:00:00:00	.	ZM	.	MAZ7568						20DEC2014:00:00:00	12	1984	30	1	2	3	5	1	Lozi	1	1	1	1	3
A4OL	Z	.		MAZ	7848	2014-03-15	2015-03-21	371	13.25	21	MAR	2015		MJM	MJM	M	0		1		.		F	MK	09APR2015:00:00:00	.	ZM	.	MAZ7848						21MAR2015:00:00:00	12	1974	41	1	2	3	6	0	Tonga	1	1	1	1	1
A4OL	Z	.		MAZ	8155	2014-06-28	2015-02-07	224	8	7	FEB	2015		MJM	AML	M	0		1		.		F	MK	19FEB2015:00:00:00	.	ZM	.	MAZ8155						07FEB2015:00:00:00	3	1977	38	1	2	3	5	0	Tonga		1	1	1	3
A4OL	Z	.		MAZ	8448	2014-10-26	2015-02-07	104	3.71429	7	FEB	2015		MJM	AML	M	0		1		.		F	HH	19FEB2015:00:00:00	.	ZM	.	MAZ8448						07FEB2015:00:00:00	3	1985	30	1	2	3	6	0	Tonga	1	1	1	1	1
A4OL	Z	.		MAZ	8608	2015-01-17	2015-02-21	35	1.25	21	FEB	2015		MJM	TA	M	0		1		.		F	TA	17AUG2016:00:00:00	.	ZM	.	MAZ8608						21FEB2015:00:00:00	1	1992	23	1	2	3	6	1	Luvale	1	1	1	1	1
A4OL	Z	.		MAZ	8653	2015-02-01	2015-03-08	35	1.25	8	MAR	2015		VES	VES	M	0		1		.		F	MK	13MAR2015:00:00:00	.	ZM	.	MAZ8653						08MAR2015:00:00:00	1	1977	38	1	1	3	5	1	Other	1	3	3	3	3
A4OL	C	186		MCS	2734	2015-01-31	2015-03-22	50	1.78571	22	MAR	2015	CMS		TOA	M			1		.			RCK	29APR2015:00:00:00	.	CB	.	MCS2734						22MAR2015:00:00:00	1	1952	63	1	1	3	1	0	Nsenga	1	1	2	1	1
A4OL	C	185		MCS	2877	2015-02-28	2015-03-22	22	0.785714	22	MAR	2015	KMC		TOA	M			1		.			RCK	29APR2015:00:00:00	.	CB	.	MCS2877						22MAR2015:00:00:00	1	1963	52	1	2	3	1	0		1	1	1	1	3
A4OL	K	12		MDO	803	2012-11-10	2013-05-12	183	6.53571	12	MAY	2013		PRI	MUB	M	0	M	1		.		ENROLLED AT MINDOLO KITWE CLINIC	NCC	17MAY2013:00:00:00	.	CB	.	MDO803				KYW		12MAY2013:00:00:00	.	1976	37	1	2	3	4	0	Other	1	1	1	1	2
A4OL	L	15		MHC	626	2013-04-20	2013-05-18	28	1	18	MAY	2013		EKC	MUB	M			1		.			NCC	18MAY2013:00:00:00	.	CB	.	MHC626				KYW		18MAY2013:00:00:00	.	1962	51	1	2	4	4	0	Bemba	1	2	2	1	3
A4OL	L	94		MHC	771	2013-09-21	2013-10-26	35	1.25	26	OCT	2013		RIA	MUB	M	0		1		.			NCC	050V2013:00:00:00	.	CB	.	MHC771				LJK		26OCT2013:00:00:00	.	1985	28	1	1	3	4	0	Other	1	2	1	1	3
A4OL	L	136		MHC	907	2014-08-23	2014-09-21	29	1.03571	21	SEP	2014		ABE		M			1		.		MALE ONLY	RCK	23SEP2014:00:00:00	.	CB	.	MHC907						21SEP2014:00:00:00	1	1957	57	1	2	3	4	1	Lunda	1	2	1	1	2
A4OL	Z	.		MON	4100	2014-04-12	2014-10-19	190	6.78571	19	OCT	2014		SMK	AML	M	0		1		.		M consented and completed questionnaire on Oct 19, 2014. A 2nd questionnaire was filled out on Jan 24, 2015.	HH	30JAN2015:00:00:00	.	ZM	.	MON4100						24JAN2015:00:00:00	9	1985	29	1	1	3	3	0	Tonga	1	1	1	1	3
A4OL	Z	.		MON	4535	2014-11-15	2014-12-28	43	1.53571	28	DEC	2014		SMK	YTH	M	0		1		.		F	HH	21JAN2015:00:00:00	.	ZM	.	MON4535						27DEC2014:00:00:00	1	1980	34	1	0	3	5	0	Other	1	2	1	1	2
A4OL	Z	.		MON	4573	2014-11-25	2014-12-28	33	1.17857	28	DEC	2014		BKS	SMM	M	0		1		.		F	MK	18APR2015:00:00:00	.	ZM	.	MON4573						11APR2015:00:00:00	12	1985	29	1	2	3	5	0	Tonga	0	3	3	3	3
A4OL	Z	.		MON	4695	2015-02-07	2015-03-08	29	1.03571	8	MAR	2015		MHC	MHC	M	0		1		.		M	MK	13MAR2015:00:00:00	.	ZM	.	MON4695						08MAR2015:00:00:00	1	1984	31	1	1	4	5	0		1	1	1	1	3
A4OL	Z	.		MON	4747	2015-03-01	2015-04-12	42	1.5	12	APR	2015		SMM	SMM	M	0		1		.		F	MK	18APR2015:00:00:00	.	ZM	.	MON4747						12APR2015:00:00:00	1	1982	33	1	1	3	3	0	Tonga	1	1	1	1	1
A4OL	Z	.		MON	4803	2015-03-28	2015-05-02	35	1.25	2	MAY	2015		LMS	LMS	M	0		1		.		F	MK	19MAY2015:00:00:00	.	ZM	.	MON4803						02MAY2015:00:00:00	1	1987	28	1	2	1	6	0		1	1	1	1	1
A4OL	L	26		MPT	417	2013-03-16	2014-07-05	476	17	5	JUL	2014		MCH		M	0		1		.			RCK	01AUG2014:00:00:00	.	CB	.	MPT417						05JUL2014:00:00:00	21	1956	58	1	1	3	1	1	Lunda	1	1	1	1	3
A4OL	L	112		MPT	632	2014-06-14	2014-07-05	21	0.75	5	JUL	2014		MCH		M	0		1		.			RCK	01AUG2014:00:00:00	.	CB	.	MPT632						05JUL2014:00:00:00	1	1983	31	1	2	3	6	1		1	1	1	1	1
A4OL	L	121		MPT	634	2014-06-28	2014-08-02	35	1.25	2	AUG	2014		CNM		M			1		.			RCK	09AUG2014:00:00:00	.	CB	.	MPT634						02AUG2014:00:00:00	1	1982	32	1	2	3	1	0		1	1	1	1	3
A4OL	L	125		MPT	641	2014-08-02	2014-09-06	35	1.25	6	SEP	2014		CNM		M			1		.			RCK	18SEP2014:00:00:00	.	CB	.	MPT641						06SEP2014:00:00:00	1	1990	24	1	2	4	6	0		1	1	1	1	1
A4OL	L	201		MPT	796	2015-03-31	2015-05-02	32	1.14286	2	MAY	2015	BNM		CHA	M			1		.			TSN	09MAY2015:00:00:00	.	CB	.	MPT796						05FEB2015:00:00:00	1	1985	30	1	1	3	5	0	LALA	1	3	1	2	3
A4OL	L	221		MPT	859	2015-05-31	2015-07-05	35	1.25	5	JUL	2015	TLT		RCK	M			1		.			RCK	10JUL2015:00:00:00	.	CB	.	MPT859						05JUL2015:00:00:00	1	1932	83	1	1	3	1	0		0	3	3	3	3
A4OL	K	79		MSH	971	2013-08-04	2013-09-21	48	1.71429	21	SEP	2013		BRE	MUB	M	0		1		.			NCC	27SEP2013:00:00:00	.	CB	.	MSH971						21SEP2013:00:00:00	.	1982	31	1	3	3	4	0	Tonga	1	1	1	1	3
A4OL	Z	.		MTE	1158	2010-06-27	2012-08-08	773	27.6071	8	AUG	2012		RAN		M			1		.		PILOT		.	.	ZM	4114	MTE1158						08AUG2012:00:00:00	.	1963	49	1	1	3	5	0	Other	1	3	1	1	3
A4OL	Z	.		MTE	2208	2013-10-27	2013-12-08	42	1.5	8	DEC	2013		SMM	KYW	M	0		1		.		0t A1OL12 Eligible	HH	14DEC2013:00:00:00	.	ZM	.	MTE2208						08DEC2013:00:00:00	1	1989	24	3	2	3	5	0	Other	0	3	3	3	3
A4OL	Z	.		MTE	2304	2014-03-22	2014-07-05	105	3.75	5	JUL	2014		CMM	TDS	M	0		1		.		ONLY MALE COMPLETED QUESTIONAIRE. DATE VERIFIED AND CHANGED FROM 20APRIL14 TO 5JUL2014 AML	HH	07MAY2014:00:00:00	.	ZM	.	MTE2304						20APR2014:00:00:00	3	1988	26	3	2	3	3	0	Lozi	1	2	3	3	1
A4OL	Z	.		MTE	2354	2014-06-07	2014-07-05	28	1	5	JUL	2014		SMM	TDS	M	0		1		.		F	HH	16JUL2014:00:00:00	.	ZM	.	MTE2354						05JUL2014:00:00:00	1	1949	65	1	2	3	5	0	Bemba	0	3	3	3	3
A4OL	Z	.		MTE	2360	2014-06-14	2014-07-05	21	0.75	5	JUL	2014		SMM	TDS	M	0		1		.		BOTH MALE AND FEMALE PARTNER COMPLETED QUESTIONAIRE	HH	16JUL2014:00:00:00	.	ZM	.	MTE2360						05JUL2014:00:00:00	1	1966	48	1	2	3	2	1		1	1	1	3	3
A4OL	Z	.		MTE	2365	2014-06-21	2014-07-19	28	1	19	JUL	2014		MKM	DWK	M	0		1		.			HH	01AUG2014:00:00:00	.	ZM	.	MTE2365						19JUL2014:00:00:00	1	1984	30	1	2	3	4	0		0	3	3	3	3
A4OL	Z	.		MTE	2375	2014-06-22	2014-07-20	28	1	20	JUL	2014		MSS	DWK	M	0		1		.		F	HH	01AUG2014:00:00:00	.	ZM	.	MTE2375						20JUL2014:00:00:00	1	1970	44	1	2	3	5	0		1	1	1	1	3
A4OL	L	40		MUC	546	2013-05-04	2013-06-15	42	1.5	15	JUN	2013		RMK	MUB	M	0		1		.			NCC	06DEC2013:00:00:00	.	CB	.	MUC546				LJK		170V2013:00:00:00	.	1958	55	1	3	3	4	0	Other	0	2	3	3	3
A4OL	K	23		MUL	3757	2013-03-31	2013-06-02	63	2.25	2	JUN	2013		CKP	MUB	M	0		1		.			NCC	07AUG2013:00:00:00	.	CB	.	MUL3757				HNK		02JUN2013:00:00:00	.	1994	19	3	2	2	6	0		1	1	1	3	3
A4OL	L	74		MUS	2035		2013-08-25			25	AUG	2013		LPM	MUB	M	0		1		.			NCC	27SEP2013:00:00:00	.	CB	.	MUS2035				HNK		25AUG2013:00:00:00	.	1986	27	1	2	3	5	0	Other	1	1	1	1	1
A4OL	N	3		NDK	3		2012-11-08			8	Nov	2012		SMS	CKW	M	0	M	1		.		HTID 5535, Referal Given to Nkwazi	CKW	220V2012:00:00:00	.	CB	5535	NDK3				KAP		080V2012:00:00:00	.	1977	35	3	3	3	5	0	Other	0	3	3	3	3
A4OL	N	4		NDL	6002	2010-03-11	2012-11-09	974	34.7857	9	Nov	2012		SMS	CKW	M	0	M	1		.		HTID 5946, Referal Given to Nkwazi	CKW	220V2012:00:00:00	.	CB	5946	NDL6002				KAP		090V2012:00:00:00	.	1972	40	3	0	5		0	Bemba	1	1	3	1	3
A4OL	N	7		NDL	6098	2010-05-11	2013-04-04	1059	37.8214	4	APR	2013		MGM	MUB	M			1		.		HTID 5997, REFERRED TO RAILWAY CLINIC FOR MMC	NCC	18MAY2013:00:00:00	.	CB	5997	NDL6098				KYW		04APR2013:00:00:00	.	1970	43	1	2	3	4	0	Other	1	1	2	1	3
A4OL	N	9		NDL	6268	2010-09-24	2013-04-20	939	33.5357	20	APR	2013		MGM	MUB	M			1		.		HTID 6056	NCC	18MAY2013:00:00:00	.	CB	6056	NDL6268				KYW		20APR2013:00:00:00	.	1969	44	1	2	3	4	0	Other	1	2	1	1	3
A4OL	C	93		NHC	1104	2013-09-21	2014-07-26	308	11	26	JUL	2014		JKC		M	0		1		.			RCK	01AUG2014:00:00:00	.	CB	.	NHC1104						26JUL2014:00:00:00	9	1984	30	1	3	3	2	0			1	1	2	3
A4OL	N	114		NHC	1284		2014-07-05			5	JUL	2014		JKC		M	0		1		.			RCK	01AUG2014:00:00:00	.	CB	.	NHC1284						05JUL2014:00:00:00	3	1972	42	1	3	3	2	0		1	1	1	2	2
A4OL	C	45		NHC	688	2013-03-10	2013-06-23	105	3.75	23	JUN	2013		JSL	MUB	M	0		1		.			NCC	10AUG2013:00:00:00	.	CB	.	NHC688				LJK		23JUN2013:00:00:00	.	1981	32	1	3	3	4	0	Lozi	1	1	1	1	2
A4OL	C	44		NHC	73		2013-06-23			23	JUN	2013		JSL	MUB	M	0		1		.			NCC	10AUG2013:00:00:00	.	CB	.	NHC73				LJK		23JUN2013:00:00:00	.	1972	41	1	2	3	2	0	Bemba	1	2	1	1	3
A4OL	C	91		NHC	925	2013-06-23	2013-10-12	111	3.96429	12	OCT	2013		ATM	MUB	M			1		.			NCC	18OCT2013:00:00:00	.	CB	.	NHC925						12OCT2013:00:00:00	.	1986	27	1	3	3	4	0	Bemba	1	1	1	1	1
A4OL	C	73		NHC	955	2013-06-23	2013-09-08	77	2.75	8	SEP	2013		ROK	MUB	M	0		1		.			NCC	27SEP2013:00:00:00	.	CB	.	NHC955				HNK		08SEP2013:00:00:00	.	1974	39	1	2	3	4	0	Other	1	2	2	2	3
A4OL	N	137		NKZ	1436	2014-08-02	2014-09-27	56	2	27	SEP	2014		BRE		M			1		.			RCK	30SEP2014:00:00:00	.	CB	.	NKZ1436						27SEP2014:00:00:00	1	1977	37	1	2	3	5	0	AUSHI	1	2	1	1	2
A4OL	N	6		NWM	304	2011-06-04	2012-12-08	553	19.75	8	DEC	2012		JEA	KAP	M			1		.		HTID 6164	TTM	04JAN2013:00:00:00	.	CB	6164	NWM304				KAP		08DEC2012:00:00:00	18	1952	60	1	2	3	6	0	Other	1	1	1	1	1
A4OL	C	41		RCR	1516	2013-06-01	2013-06-22	21	0.75	22	JUN	2013		CHM	MUB	M	0		1		.			NCC	10AUG2013:00:00:00	.	CB	.	RCR1516				LJK		22JUN2013:00:00:00	.	1985	28	3	2	3	3	0	Bemba	1	1	1	1	3
A4OL	C	96		RCR	1781	2013-08-17	2013-10-26	70	2.5	26	OCT	2013		CHM	MUB	M	0		1		.			NCC	050V2013:00:00:00	.	CB	.	RCR1781				LJK		26OCT2013:00:00:00	.	1989	24	3	2	1	4	0	Other	1	1	1	1	2
A4OL	C	46		RCR	25	2012-04-29	2013-06-29	426	15.2143	29	JUN	2013		CHM	MUB	M	0		1		.			NCC	10AUG2013:00:00:00	.	CB	.	RCR25				LJK		29JUN2013:00:00:00	.	1982	31	1	3	1	6	0	Other	1	1	3	2	3
A4OL	C	165		RCR	4084	2014-11-02	2014-11-23	21	0.75	23	Nov	2014		CHM		M			1		.		MALE ONLY	RCK	29APR2015:00:00:00	.	CB	.	RCR4084						230V2014:00:00:00	1	1972	42	1	2	1	4	0		1	1	3	1	3
A4OL	K	39		TWA	1424	2013-02-03	2013-06-09	126	4.5	9	JUN	2013		MCM	MUB	M	0	M	1		.			NCC	10AUG2013:00:00:00	.	CB	.	TWA1424						09JUN2013:00:00:00	.	1985	28	3	2	3		0	Other	1	1	1	3	3
A4OL	K	11		TWA	1458	2013-02-23	2013-05-11	77	2.75	11	MAY	2013		SKM	MUB	M	0	M	1		.		ENROLLED AT TWA CLINIC KITWE	NCC	17MAY2013:00:00:00	.	CB	.	TWA1458				KYW		11MAY2013:00:00:00	.	1989	24	1	2	1	5	1	Luvale	1	3	1	1	1
A4OL	K	66		TWA	1823	2013-07-14	2013-08-11	28	1	11	AUG	2013		AMT	MUB	M	0		1		.			NCC	24AUG2013:00:00:00	.	CB	.	TWA1823				HNK		11AUG2013:00:00:00	.	1967	46	3	2	3	4	0	Lozi	1	2	2	2	2
A4OL	K	78		TWA	1837	2013-07-20	2013-09-14	56	2	14	SEP	2013		MCM	MUB	M	0		1		.			NCC	27SEP2013:00:00:00	.	CB	.	TWA1837				HNK		14SEP2013:00:00:00	.	1981	32	1	2	3	4	0	Bemba	1	3	3	3	3
A4OL	K	189		TWA	2996	2015-03-21	2015-04-11	21	0.75	11	APR	2015	SKM			M			1		.			RCK	29APR2015:00:00:00	.	CB	.	TWA2996						11APR2015:00:00:00	1	1982	33	1	2	3	6	0		0	3	3	3	3
A4OL	N	33		TWP	1368	2013-04-07	2013-06-09	63	2.25	9	JUN	2013		EMS	MUB	M	0	M	1		.			NCC	08AUG2013:00:00:00	.	CB	.	TWP1368						09JUN2013:00:00:00	.	1985	28	3	1	3	2	0	Bemba	1	1	1	1	3
A4OL	N	52		TWP	1412	2013-06-15	2013-07-13	28	1	13	JUL	2013		WBC	MUB	M	0		1		.			NCC	10AUG2013:00:00:00	.	CB	.	TWP1412				LJK		13JUL2013:00:00:00	1	1989	24	1	2	3	1	1	Luvale	1	3	3	1	1
A4OL	Z	.		XXX	157	2008-04-05	2012-11-13	1683	60.1071	13	Nov	2012		DWK	CQD	M	0		1		.			HH	170V2012:00:00:00	.	ZM	3239	XXX157						130V2012:00:00:00	.	1982	30	1	1	3	4	0	Other	1	1	1	2	3
A4OL	Z	.		XXX	561	2008-06-26	2012-11-16	1604	57.2857	16	Nov	2012		RAN	CQD	M	0		1		.			HH	170V2012:00:00:00	.	ZM	3350	XXX561						160V2012:00:00:00	.	1978	34	1	2	3	5	0	Tumbuka	1	2	1	1	3
A4OL	K	17		ZMT	1912	2013-04-21	2013-05-19	28	1	19	MAY	2013		RCM	MUB	M			1		.			NCC	07AUG2013:00:00:00	.	CB	.	ZMT1912				KYW		19MAY2013:00:00:00	.	1965	48	1	1	3	4	0	Other	0	2	1	2	3
A4OL	K	166		ZMT	3378	2015-01-31	2015-03-21	49	1.75	21	MAR	2015		KEM		M			1		.		MALE ONLY	TSN	07APR2015:00:00:00	.	CB	.	ZMT3378						21MAR2015:00:00:00	1	1970	45	2	2	4	6	0		1	1	1	1	2
[truncated: 175 more columns]
